# Supplementary material for: 4-Acetyl­pyridinium perchlorate
Source: Acta Crystallogr Sect E Struct Rep Online. 2009 Jul 8;65(Pt 8):o1804. doi: 10.1107/S1600536809024805 (PMC2977083; doi:10.1107/S1600536809024805)
Supplement: Supplementary file 2 [file e-65-o1804-Isup2.hkl]

# 
# h,k,l, Fc-squared, Fo-squared, sigma(Fo-squared) and status flag 
# 
data_I
_shelx_title ' 1 in P2(1)/c' 
_shelx_refln_list_code          4 
_shelx_F_calc_maximum      119.50 
_exptl_crystal_F_000       456.00 
_reflns_d_resolution_high  0.7702 
 
loop_ 
 _symmetry_equiv_pos_as_xyz 
 'x, y, z' 
 '-x, y+1/2, -z+1/2' 
 '-x, -y, -z' 
 'x, -y-1/2, z-1/2' 
 
_cell_length_a     5.4657 
_cell_length_b    12.6213 
_cell_length_c    13.4904 
_cell_angle_alpha  90.000 
_cell_angle_beta   97.878 
_cell_angle_gamma  90.000 
 
_shelx_F_squared_multiplier     1.000 
 
loop_ 
 _refln_index_h 
 _refln_index_k 
 _refln_index_l 
 _refln_F_squared_calc 
 _refln_F_squared_meas 
 _refln_F_squared_sigma 
 _refln_observed_status 
   1   0   0      590.69      622.41     22.84 o 
   2   0   0      354.27      372.28      8.45 o 
   3   0   0       92.49       79.93      5.70 o 
   4   0   0     1006.00     1030.20     36.19 o 
   5   0   0       36.16       30.39      4.62 o 
   6   0   0       46.83       46.65      6.97 o 
   7   0   0       59.10       55.87     12.73 o 
   1   1   0     1667.23     1868.89     31.46 o 
   2   1   0     3120.51     3425.31     59.05 o 
   3   1   0      733.74      737.31     14.97 o 
   4   1   0       49.46       55.95      2.75 o 
   5   1   0      384.05      391.90     11.71 o 
   6   1   0       11.55       19.13      2.58 o 
   7   1   0        5.71       -1.12      3.23 o 
   0   2   0      869.10      922.53     26.33 o 
   1   2   0     7452.91     8045.34     89.35 o 
   2   2   0       27.33       40.52      1.12 o 
   3   2   0      209.51      206.32      4.53 o 
   4   2   0      278.48      250.72      8.81 o 
   5   2   0      117.54      115.91      4.60 o 
   6   2   0       69.51       61.45      4.51 o 
   1   3   0     1415.69     1548.58     20.14 o 
   2   3   0       69.02       71.64      3.36 o 
   3   3   0       13.96        8.31      2.03 o 
   4   3   0      105.45      102.42      3.80 o 
   5   3   0      180.34      190.30      8.16 o 
   6   3   0       39.97       47.61      4.12 o 
   0   4   0      912.41      881.87     21.28 o 
   1   4   0      112.53      121.48      3.29 o 
   2   4   0        3.55        4.24      1.36 o 
   3   4   0      137.92      142.84      4.73 o 
   4   4   0      154.03      140.42      5.69 o 
   5   4   0       35.76       35.30      3.43 o 
   6   4   0        2.93        2.03      2.07 o 
   1   5   0     1790.09     2039.56     35.39 o 
   2   5   0      603.79      625.42      9.97 o 
   3   5   0        4.41        0.43      1.26 o 
   4   5   0      103.34      101.39      5.06 o 
   5   5   0        0.53        0.52      2.75 o 
   6   5   0        0.15       -0.78      1.88 o 
   0   6   0       89.18       54.57      2.27 o 
   1   6   0      180.35      211.86      5.85 o 
   2   6   0       14.65        5.27      1.43 o 
   3   6   0      170.67      179.94      6.34 o 
   4   6   0        0.66       -0.83      1.54 o 
   5   6   0       12.04       13.00      2.37 o 
   6   6   0        0.65        4.52      2.79 o 
   1   7   0      496.44      505.99     12.00 o 
   2   7   0      108.47       99.75      2.78 o 
   3   7   0       47.61       70.57      3.44 o 
   4   7   0        3.62        7.13      2.89 o 
   5   7   0       20.64       17.55      2.75 o 
   6   7   0        2.91        3.36      2.63 o 
   0   8   0      287.47      268.24      9.05 o 
   1   8   0      222.24      218.22      5.30 o 
   2   8   0       23.68       18.96      1.27 o 
   3   8   0       97.72      119.35      4.89 o 
   4   8   0       88.33       91.79      5.10 o 
   5   8   0       18.13       14.29      2.96 o 
   6   8   0        2.28        3.07      3.16 o 
   1   9   0      235.88      244.29      6.41 o 
   2   9   0      493.77      531.66     14.47 o 
   3   9   0      314.23      326.99     10.90 o 
   4   9   0        3.73        5.82      2.34 o 
   5   9   0        8.76        6.28      3.17 o 
   0  10   0      658.40      680.18     25.42 o 
   1  10   0      345.16      358.72      9.73 o 
   2  10   0        4.80        5.58      1.42 o 
   3  10   0        7.49       16.87      2.68 o 
   4  10   0      141.64      144.30      8.30 o 
   5  10   0        5.18        9.74      2.97 o 
   1  11   0      145.83      128.24      4.47 o 
   2  11   0      275.52      299.37     13.11 o 
   3  11   0       38.71       39.73      6.45 o 
   4  11   0        0.99        1.04      2.49 o 
   5  11   0       36.69       30.02      7.12 o 
   0  12   0      187.87      164.73      8.01 o 
   1  12   0       28.37       28.69      2.30 o 
   2  12   0        0.26        1.53      2.87 o 
   3  12   0       92.46      111.93      9.78 o 
   4  12   0        6.62        7.31      5.82 o 
   1  13   0      114.89      101.11      5.54 o 
   2  13   0        0.03       -2.09      2.18 o 
   3  13   0        4.29        2.39      2.43 o 
   4  13   0        9.29       18.60      7.06 o 
   0  14   0        7.18       13.80      4.80 o 
   1  14   0        9.67       17.06      3.16 o 
   2  14   0        1.67        0.21      2.26 o 
   3  14   0        4.88        4.82      2.87 o 
   1  15   0       13.09       15.16      3.88 o 
   2  15   0        0.26        3.84      3.14 o 
   0  16   0       20.09       27.18      8.72 o 
   1  16   0        5.57        2.45      2.94 o 
  -7   1   1       13.13        8.55      3.80 o 
  -6   1   1       79.26       77.47      4.83 o 
  -5   1   1       31.51       35.73      2.46 o 
  -4   1   1      164.83      165.35      4.99 o 
  -3   1   1        1.32        1.94      0.81 o 
  -2   1   1     1853.53     1923.47     37.10 o 
  -1   1   1     2537.51     2577.04     51.31 o 
   1   1   1      732.20      614.58     14.88 o 
   2   1   1      191.68      166.99      4.83 o 
   3   1   1        5.58        7.52      0.94 o 
   4   1   1       20.00       18.59      1.68 o 
   5   1   1      150.68      162.25      5.89 o 
   6   1   1       74.86       73.34      6.21 o 
  -7   2   1        3.59        7.45      3.64 o 
  -6   2   1        1.57        6.30      4.04 o 
  -5   2   1       85.90       78.74      3.75 o 
  -4   2   1      502.51      464.91     12.21 o 
  -3   2   1     1556.43     1530.22     30.31 o 
  -2   2   1       13.20        4.18      0.55 o 
  -1   2   1       62.99       66.32      2.08 o 
   0   2   1      185.61      190.87      4.19 o 
   1   2   1     3819.25     3677.82     59.52 o 
   2   2   1      821.10      822.02     16.37 o 
   3   2   1      221.72      210.76      6.32 o 
   4   2   1      152.57      146.37      5.99 o 
   5   2   1       58.61       51.21      3.51 o 
   6   2   1        9.89       19.23      2.84 o 
  -6   3   1        5.87        9.63      2.86 o 
  -5   3   1      216.30      196.90      7.87 o 
  -4   3   1        9.43        8.35      1.67 o 
  -3   3   1      170.02      165.46      5.22 o 
  -2   3   1      141.97      143.91      2.74 o 
  -1   3   1     3108.56     3066.26     45.68 o 
   0   3   1     6609.56     6313.86     93.25 o 
   1   3   1     2952.73     2848.53     52.72 o 
   2   3   1      664.23      547.15     11.22 o 
   3   3   1      747.33      724.67     15.32 o 
   4   3   1      210.27      191.96      7.27 o 
   5   3   1       21.11       20.47      2.62 o 
   6   3   1        4.22        3.50      2.21 o 
  -6   4   1       44.96       52.49      4.35 o 
  -5   4   1       33.66       24.65      2.66 o 
  -4   4   1      221.55      192.86      5.52 o 
  -3   4   1      445.38      436.10      8.66 o 
  -2   4   1     1433.48     1353.67     23.42 o 
  -1   4   1        6.12        5.08      0.69 o 
   0   4   1      437.24      438.09      9.67 o 
   1   4   1     1162.81     1020.28     13.65 o 
   2   4   1      817.84      937.94     19.92 o 
   3   4   1      148.34      161.83      5.06 o 
   4   4   1      500.18      483.04     15.09 o 
   5   4   1       83.53       74.12      4.48 o 
   6   4   1       10.82       15.75      3.72 o 
  -6   5   1        8.33       15.16      3.61 o 
  -5   5   1       96.48       84.79      4.64 o 
  -4   5   1     1088.10     1021.35     58.69 o 
  -3   5   1       50.37       38.47      2.84 o 
  -2   5   1       30.56       30.32      1.19 o 
  -1   5   1      342.29      328.38      8.90 o 
   0   5   1      955.44      891.55     17.19 o 
   1   5   1     2798.83     2863.13     50.15 o 
   2   5   1      814.71      738.71     20.75 o 
   3   5   1     1044.08     1036.02     77.42 o 
   4   5   1      120.28       98.19      5.14 o 
   5   5   1       20.78       21.14      2.79 o 
   6   5   1       37.81       41.84      4.68 o 
  -6   6   1       33.79       27.16      3.78 o 
  -5   6   1       19.98       26.83      2.84 o 
  -4   6   1       38.04       33.73      2.76 o 
  -3   6   1      977.68     1007.75     27.62 o 
  -2   6   1      922.16     1014.80     19.97 o 
  -1   6   1        5.25        0.94      0.59 o 
   0   6   1     1335.16     1315.79     24.42 o 
   1   6   1     1109.80     1102.35     19.50 o 
   2   6   1        7.00       10.89      1.19 o 
   3   6   1       27.19       32.73      3.26 o 
   4   6   1       44.89       45.39      3.29 o 
   5   6   1      224.55      200.31      8.73 o 
   6   6   1        1.18        7.64      3.19 o 
  -6   7   1        0.37       -0.33      4.53 o 
  -5   7   1       78.90       74.74      4.81 o 
  -4   7   1      276.92      270.65      9.75 o 
  -3   7   1        0.28       -1.09      1.19 o 
  -2   7   1      111.17      135.16      3.66 o 
  -1   7   1      689.08      666.14     15.13 o 
   0   7   1      282.11      264.73      6.02 o 
   1   7   1       59.35       35.91      2.13 o 
   2   7   1      820.58      848.52     15.88 o 
   3   7   1      364.12      384.71     11.36 o 
   4   7   1      134.43      110.23      5.09 o 
   5   7   1       26.77       37.20     11.66 o 
   6   7   1        5.10        9.50      3.33 o 
  -6   8   1        2.13        6.02      3.43 o 
  -5   8   1        3.39        2.90      2.61 o 
  -4   8   1       63.63       59.50      3.70 o 
  -3   8   1      493.07      507.49     15.74 o 
  -2   8   1        4.01        3.42      1.34 o 
  -1   8   1     1220.72     1191.48     26.47 o 
   0   8   1      915.02      977.69     21.37 o 
   1   8   1      688.91      691.02     16.05 o 
   2   8   1       25.98       39.01      2.13 o 
   3   8   1      104.04       77.55      4.04 o 
   4   8   1      210.51      198.80      9.77 o 
   5   8   1        0.33        0.46      2.60 o 
   6   8   1        0.04        0.81      3.03 o 
  -5   9   1        9.83        5.08      2.27 o 
  -4   9   1        0.83        3.60      2.60 o 
  -3   9   1      100.28      119.55      5.02 o 
  -2   9   1      109.02      112.80      3.75 o 
  -1   9   1       77.47       96.50      3.30 o 
   0   9   1       21.09       14.47      1.40 o 
   1   9   1        0.94        4.03      3.12 o 
   2   9   1      262.29      296.91     14.27 o 
   3   9   1        5.19       10.42      2.26 o 
   4   9   1       44.64       34.87      3.96 o 
   5   9   1        9.88        6.03      2.79 o 
  -5  10   1        6.57        6.88      5.12 o 
  -4  10   1        3.79        3.14      2.02 o 
  -3  10   1        4.68        5.44      2.71 o 
  -2  10   1       17.52       32.55      2.48 o 
  -1  10   1       20.63       14.44      1.63 o 
   0  10   1        1.73        0.58      1.09 o 
   1  10   1        4.09        4.61      1.57 o 
   2  10   1       42.33       37.40      3.46 o 
   3  10   1        0.05        0.14      1.75 o 
   4  10   1        0.29        1.32      2.10 o 
   5  10   1        0.52        4.27      3.44 o 
  -5  11   1        5.83        6.38      3.72 o 
  -4  11   1       55.91       41.22      4.35 o 
  -3  11   1       36.51       33.75      3.83 o 
  -2  11   1      145.82      148.08      5.28 o 
  -1  11   1       39.35       30.74      2.13 o 
   0  11   1       92.07      117.08      4.61 o 
   1  11   1      162.82      141.76      4.98 o 
   2  11   1       33.73       31.38      3.34 o 
   3  11   1       24.47       18.10      3.02 o 
   4  11   1       26.41       25.19      3.83 o 
   5  11   1        0.29        0.70      2.54 o 
  -4  12   1        7.27       12.24      3.26 o 
  -3  12   1       53.29       51.93      6.14 o 
  -2  12   1        0.08        3.36      2.27 o 
  -1  12   1       15.63       14.93      1.77 o 
   0  12   1        3.84        9.88      1.58 o 
   1  12   1       74.62       83.29      5.22 o 
   2  12   1       48.82       45.99      4.13 o 
   3  12   1       10.77       18.70      3.38 o 
   4  12   1       22.37       31.81      4.28 o 
  -4  13   1       13.93       15.55      7.33 o 
  -3  13   1        2.01        9.01      3.36 o 
  -2  13   1        0.05       -2.55      2.55 o 
  -1  13   1      343.15      331.71     11.34 o 
   0  13   1        0.13        1.18      1.66 o 
   1  13   1        6.37        5.54      2.13 o 
   2  13   1        1.81        4.14      2.48 o 
   3  13   1       19.56       20.04      4.26 o 
   4  13   1        0.14        8.73      3.39 o 
  -3  14   1       16.29       16.63      4.00 o 
  -2  14   1        6.77       11.82      3.14 o 
  -1  14   1        7.54        7.72      3.18 o 
   0  14   1       62.26       69.16      4.46 o 
   1  14   1        6.74        7.77      3.35 o 
   2  14   1       43.52       41.24      4.49 o 
   3  14   1       13.87       23.17      4.05 o 
  -2  15   1       37.73       39.31      5.66 o 
  -1  15   1        0.02       -2.56      2.86 o 
   0  15   1       42.11       49.51      5.06 o 
   1  15   1        4.59       14.73      5.59 o 
   2  15   1       33.55       25.63      4.06 o 
  -1  16   1        0.48       -1.98      3.13 o 
   0  16   1        5.33       11.02      4.96 o 
   1  16   1       71.98       75.75      8.16 o 
  -7   0   2       24.47       19.88      7.69 o 
  -6   0   2       34.51       44.04      4.60 o 
  -5   0   2      237.64      250.58     11.38 o 
  -4   0   2        2.18        7.23      2.82 o 
  -3   0   2     1568.79     1587.60     45.60 o 
  -2   0   2     2969.38     3211.89     79.20 o 
  -1   0   2    11163.56    11466.14    227.31 o 
   0   0   2      166.92      165.56      4.03 o 
   1   0   2      485.82      514.93      9.94 o 
   2   0   2       32.52       53.28      2.56 o 
   3   0   2      282.69      256.28      8.48 o 
   4   0   2        6.12        4.37      1.78 o 
   5   0   2      197.12      186.09     14.46 o 
   6   0   2      110.72      111.38     10.31 o 
  -7   1   2       17.86       30.64     16.38 o 
  -6   1   2       47.90       45.80      3.87 o 
  -5   1   2       33.01       31.95      2.81 o 
  -4   1   2      754.31      803.41     19.50 o 
  -3   1   2       62.57       54.08      1.92 o 
  -2   1   2      742.43      862.72     16.52 o 
  -1   1   2     5543.50     5967.00     65.16 o 
   0   1   2     2321.96     2643.43     41.70 o 
   1   1   2    11291.85    11615.96    182.19 o 
   2   1   2      104.01      125.10      3.16 o 
   3   1   2      434.22      520.69     13.56 o 
   4   1   2      298.96      299.71      8.51 o 
   5   1   2       33.44       36.86      3.30 o 
   6   1   2       13.26       13.22      2.86 o 
  -7   2   2        1.49        2.67      3.95 o 
  -6   2   2       65.06       72.79      4.61 o 
  -5   2   2       27.90       31.31      2.12 o 
  -4   2   2      587.89      540.46     12.94 o 
  -3   2   2      991.33     1044.75     27.72 o 
  -2   2   2      713.13      751.36     12.27 o 
  -1   2   2     3384.29     3348.44     86.87 o 
   0   2   2     1774.44     1826.15     21.08 o 
   1   2   2    14280.13    13862.95    185.94 o 
   2   2   2      817.05      910.80     18.98 o 
   3   2   2       99.13      102.49      4.89 o 
   4   2   2      123.53      127.81      6.43 o 
   5   2   2      130.90      114.99      5.45 o 
   6   2   2        4.58        7.41      2.79 o 
  -6   3   2        1.41        0.30      1.74 o 
  -5   3   2      189.48      165.11      5.79 o 
  -4   3   2      315.17      296.34      7.88 o 
  -3   3   2       37.78       34.75      1.59 o 
  -2   3   2      419.93      397.33      6.99 o 
  -1   3   2        4.38        7.98      0.88 o 
   0   3   2    13338.91    14034.97    235.09 o 
   1   3   2     3476.82     3425.02     77.12 o 
   2   3   2      158.06      176.04      4.15 o 
   3   3   2       25.80       39.83      3.15 o 
   4   3   2      526.05      517.19     16.14 o 
   5   3   2        0.15       -1.92      1.92 o 
   6   3   2        0.07        4.33      2.22 o 
  -6   4   2        0.91        0.81      1.86 o 
  -5   4   2      263.19      255.05      9.68 o 
  -4   4   2       21.01       30.52      1.85 o 
  -3   4   2        7.03       11.40      1.07 o 
  -2   4   2        0.10        2.90      0.72 o 
  -1   4   2        2.34        1.92      0.60 o 
   0   4   2       20.58       23.26      1.76 o 
   1   4   2      998.96     1060.97     11.84 o 
   2   4   2     1247.59     1534.88     33.26 o 
   3   4   2      321.58      431.01     11.57 o 
   4   4   2       24.19       36.94      2.87 o 
   5   4   2       40.35       36.49      3.19 o 
   6   4   2        9.57       13.61      6.02 o 
  -6   5   2        4.09        3.47      2.35 o 
  -5   5   2       12.17       15.57      2.34 o 
  -4   5   2       48.98       48.32      2.65 o 
  -3   5   2        7.38        6.86      1.54 o 
  -2   5   2      264.56      241.12      8.73 o 
  -1   5   2        3.74        5.61      1.05 o 
   0   5   2      135.25      111.04      4.04 o 
   1   5   2        0.22        2.02      1.35 o 
   2   5   2       46.13       57.40      3.02 o 
   3   5   2       29.71       24.46      2.32 o 
   4   5   2       18.70       17.11      1.95 o 
   5   5   2        1.96        1.23      1.79 o 
   6   5   2        1.54        3.93      2.95 o 
  -6   6   2       13.83       18.90      4.54 o 
  -5   6   2        0.39        2.91      1.96 o 
  -4   6   2       14.97       11.41      1.97 o 
  -3   6   2       51.91       40.92      1.79 o 
  -2   6   2        7.35        9.30      0.93 o 
  -1   6   2        4.48       10.93      1.03 o 
   0   6   2      489.33      515.53     10.26 o 
   1   6   2       30.47       26.76      1.90 o 
   2   6   2      319.92      277.11      6.08 o 
   3   6   2       18.67       34.07      2.82 o 
   4   6   2        5.78        9.78      2.26 o 
   5   6   2       12.73       11.48      2.91 o 
   6   6   2       35.48       41.31      5.02 o 
  -6   7   2        8.38       10.62      3.74 o 
  -5   7   2       12.48       16.72      2.47 o 
  -4   7   2       60.87       62.57      3.62 o 
  -3   7   2       79.53      100.22      5.19 o 
  -2   7   2        6.28        9.19      1.16 o 
  -1   7   2       58.46       72.53      2.36 o 
   0   7   2       85.94       75.56      2.91 o 
   1   7   2        4.70        2.00      0.59 o 
   2   7   2        2.29        6.75      1.11 o 
   3   7   2       27.06       28.67      2.12 o 
   4   7   2      187.65      214.62     16.36 o 
   5   7   2        3.54        2.00      2.40 o 
   6   7   2        0.49       -2.26      2.80 o 
  -6   8   2       27.91       31.75      5.13 o 
  -5   8   2       32.53       24.59      2.78 o 
  -4   8   2        5.36        1.57      1.69 o 
  -3   8   2       23.11       25.67      2.37 o 
  -2   8   2      298.14      332.48      8.24 o 
  -1   8   2       44.96       45.48      2.26 o 
   0   8   2       38.28       33.31      1.71 o 
   1   8   2      295.19      294.80      6.26 o 
   2   8   2      594.66      609.01     20.40 o 
   3   8   2       10.45       36.42      3.07 o 
   4   8   2       19.10       17.58      3.79 o 
   5   8   2       41.73       36.08      4.26 o 
  -5   9   2        4.06        6.67      3.13 o 
  -4   9   2      100.33       94.26      4.84 o 
  -3   9   2      304.02      331.39     11.10 o 
  -2   9   2        0.46        3.71      1.16 o 
  -1   9   2      156.20      166.58      6.95 o 
   0   9   2      752.47      793.93     18.63 o 
   1   9   2      250.95      215.57      5.24 o 
   2   9   2       37.78       48.35      4.12 o 
   3   9   2      124.97      120.66      9.07 o 
   4   9   2        7.60       13.38      2.74 o 
   5   9   2       20.46       16.77      3.37 o 
  -5  10   2       26.87       25.93      4.59 o 
  -4  10   2        4.51        6.65      1.95 o 
  -3  10   2      111.53      105.86      4.96 o 
  -2  10   2      392.61      397.39     11.12 o 
  -1  10   2      623.94      625.77     16.68 o 
   0  10   2        2.27       10.37      2.32 o 
   1  10   2      234.32      214.73      7.05 o 
   2  10   2       87.34      108.70      6.04 o 
   3  10   2      120.32      150.31      7.92 o 
   4  10   2        0.31        0.82      3.24 o 
   5  10   2       20.34       17.03      4.64 o 
  -5  11   2       24.16       19.84      8.34 o 
  -4  11   2       39.28       39.81      4.39 o 
  -3  11   2       58.20       65.47      3.84 o 
  -2  11   2        0.14        4.44      1.68 o 
  -1  11   2        9.87       17.69      1.86 o 
   0  11   2      365.51      356.78     10.46 o 
   1  11   2      198.67      179.04      6.52 o 
   2  11   2        0.09       -2.04      2.04 o 
   3  11   2       20.84       31.02      3.67 o 
   4  11   2       46.98       62.18      5.50 o 
   5  11   2        0.02       -2.87      2.87 o 
  -4  12   2        6.88       10.09      3.80 o 
  -3  12   2       30.13       18.70      5.89 o 
  -2  12   2       65.65       70.24      4.45 o 
  -1  12   2       22.30       19.39      1.96 o 
   0  12   2        1.59        5.13      1.71 o 
   1  12   2        3.49        4.98      2.26 o 
   2  12   2       96.65      101.61      6.31 o 
   3  12   2        9.23       21.02      3.51 o 
   4  12   2        1.22        0.46      2.69 o 
  -4  13   2       20.03       11.29      4.15 o 
  -3  13   2        3.20        1.69      2.24 o 
  -2  13   2       25.28       23.85      3.50 o 
  -1  13   2        8.27       12.62      2.10 o 
   0  13   2       99.35       93.70      5.24 o 
   1  13   2        0.04        1.61      2.21 o 
   2  13   2       18.66       20.49      3.19 o 
   3  13   2        1.58        2.76      2.55 o 
   4  13   2       11.64       10.15      3.61 o 
  -3  14   2        1.09        6.60      3.87 o 
  -2  14   2       10.73        9.47      4.04 o 
  -1  14   2        1.81        6.69      3.99 o 
   0  14   2       22.63       18.23      3.36 o 
   1  14   2       23.76       18.79      3.26 o 
   2  14   2       10.96       13.14      3.28 o 
   3  14   2        0.03        0.30      2.44 o 
  -2  15   2        2.48        3.26      3.15 o 
  -1  15   2        7.01        8.18      3.46 o 
   0  15   2        8.74        9.50      4.86 o 
   1  15   2        1.58        0.70      2.34 o 
   2  15   2        0.38        1.50      2.62 o 
  -1  16   2        4.04        0.90      4.10 o 
   0  16   2        0.18       -1.35      3.98 o 
   1  16   2        0.66        0.70      3.16 o 
  -7   1   3        0.17       -1.91      3.85 o 
  -6   1   3        0.61        1.38      1.54 o 
  -5   1   3        0.00        0.75      1.26 o 
  -4   1   3       47.45       47.27      2.35 o 
  -3   1   3        3.18        5.84      1.25 o 
  -2   1   3     2416.71     2577.87     65.74 o 
  -1   1   3       11.87       11.79      1.08 o 
   0   1   3      114.04      120.25      1.89 o 
   1   1   3      499.65      427.36     14.11 o 
   2   1   3      219.85      211.28      4.10 o 
   3   1   3       17.99       23.26      1.45 o 
   4   1   3        2.84        4.52      1.70 o 
   5   1   3        6.43        6.57      2.25 o 
   6   1   3        1.81        2.56      2.21 o 
  -7   2   3        0.10        0.69      3.64 o 
  -6   2   3        0.22       -0.93      1.89 o 
  -5   2   3      162.59      145.71      5.12 o 
  -4   2   3      216.15      208.85      5.76 o 
  -3   2   3      287.50      320.01      6.71 o 
  -2   2   3       58.59       61.34      1.85 o 
  -1   2   3     1249.78     1145.87     12.75 o 
   0   2   3     3112.92     3393.20     49.56 o 
   1   2   3      149.12      123.96      2.70 o 
   2   2   3      238.79      219.76      4.10 o 
   3   2   3      212.91      235.55      7.00 o 
   4   2   3       14.52       13.47      2.14 o 
   5   2   3       18.72       23.63      2.56 o 
   6   2   3        4.27        5.17      2.61 o 
  -6   3   3       61.12       57.08      4.34 o 
  -5   3   3        4.85        9.92      1.95 o 
  -4   3   3       20.99       33.13      2.29 o 
  -3   3   3     1847.55     1944.20     41.98 o 
  -2   3   3       88.98       71.84      2.28 o 
  -1   3   3       34.82       51.92      1.61 o 
   0   3   3     1885.82     1861.40     32.11 o 
   1   3   3      810.37      604.86     13.49 o 
   2   3   3        0.65        1.27      0.55 o 
   3   3   3      139.70      153.47      6.05 o 
   4   3   3       11.98       25.45      2.46 o 
   5   3   3       78.41       78.46      4.52 o 
   6   3   3       22.47       27.90      3.56 o 
  -6   4   3        0.66       -2.32      2.32 o 
  -5   4   3       70.65       72.10      4.13 o 
  -4   4   3      738.68      699.41     18.58 o 
  -3   4   3        0.17        2.01      1.50 o 
  -2   4   3      268.82      290.19      5.65 o 
  -1   4   3       87.18       84.03      2.15 o 
   0   4   3      478.78      580.29     10.65 o 
   1   4   3        1.76        0.79      0.90 o 
   2   4   3     1746.50     1581.88     32.43 o 
   3   4   3      254.36      284.12      8.37 o 
   4   4   3      143.44      145.37      6.31 o 
   5   4   3        1.15        3.00      2.11 o 
   6   4   3       56.27       54.51      5.36 o 
  -6   5   3       11.89       10.90      3.19 o 
  -5   5   3      119.10      106.84      5.30 o 
  -4   5   3       68.93       69.69      2.95 o 
  -3   5   3      181.78      182.13      4.62 o 
  -2   5   3       69.32       70.67      2.19 o 
  -1   5   3     1088.71     1167.37     21.80 o 
   0   5   3     2631.58     2665.70     82.48 o 
   1   5   3     3009.86     2791.78     77.15 o 
   2   5   3       99.73       92.40      5.55 o 
   3   5   3       35.40       33.20      3.17 o 
   4   5   3      216.45      244.00      9.12 o 
   5   5   3       64.16       64.35      4.75 o 
   6   5   3        0.56        1.64      5.96 o 
  -6   6   3        1.72       -2.34      2.58 o 
  -5   6   3       61.80       61.51      4.83 o 
  -4   6   3      212.84      191.19      7.97 o 
  -3   6   3      316.88      339.09      8.22 o 
  -2   6   3      331.83      345.69     10.49 o 
  -1   6   3       58.00       64.54      2.07 o 
   0   6   3      396.66      353.67      8.08 o 
   1   6   3      551.35      530.34     14.73 o 
   2   6   3      312.42      275.80      9.10 o 
   3   6   3      433.60      429.89     18.61 o 
   4   6   3      139.82      116.32      9.45 o 
   5   6   3       38.82       35.41      5.24 o 
   6   6   3        3.87        2.12      3.12 o 
  -6   7   3       39.21       44.12      5.11 o 
  -5   7   3       10.12        7.90      3.27 o 
  -4   7   3       61.29       57.42      3.52 o 
  -3   7   3      242.22      225.38      6.46 o 
  -2   7   3      478.41      536.52     12.38 o 
  -1   7   3       23.88       34.80      1.76 o 
   0   7   3      108.44      124.69      3.84 o 
   1   7   3      849.32      810.94     21.31 o 
   2   7   3      288.65      357.04     12.23 o 
   3   7   3        7.61       15.29      2.38 o 
   4   7   3        3.42        4.49      2.29 o 
   5   7   3       23.24       24.15      4.78 o 
   6   7   3        1.31        0.71      2.51 o 
  -6   8   3        0.34       -3.15      3.15 o 
  -5   8   3       32.82       33.45      3.74 o 
  -4   8   3      228.03      221.97      8.77 o 
  -3   8   3       21.11       23.25      2.66 o 
  -2   8   3       12.00       16.49      1.45 o 
  -1   8   3      268.06      359.42      8.83 o 
   0   8   3      368.81      324.90      8.93 o 
   1   8   3      240.24      196.44      5.91 o 
   2   8   3        8.00       18.75      2.99 o 
   3   8   3       16.15       29.20      3.24 o 
   4   8   3       12.20       12.01      4.41 o 
   5   8   3        2.40        3.58      2.73 o 
  -5   9   3       48.08       41.60      5.10 o 
  -4   9   3       16.91       19.22      2.35 o 
  -3   9   3      233.20      223.73      6.80 o 
  -2   9   3        9.47       21.39      1.91 o 
  -1   9   3       14.70       24.27      1.86 o 
   0   9   3       18.75       24.04      1.61 o 
   1   9   3       23.48       32.20      2.27 o 
   2   9   3       68.28       88.13      5.00 o 
   3   9   3        8.90       10.87      3.10 o 
   4   9   3        0.09       -2.04      2.21 o 
   5   9   3        8.20        9.32      3.09 o 
  -5  10   3       10.21       10.44      5.53 o 
  -4  10   3        7.92        9.63      2.57 o 
  -3  10   3        8.10       11.60      2.00 o 
  -2  10   3       24.03       21.73      2.01 o 
  -1  10   3      114.85      111.84      4.23 o 
   0  10   3      178.43      169.44      5.35 o 
   1  10   3      318.19      293.49      9.62 o 
   2  10   3       10.04       17.76      4.00 o 
   3  10   3        1.76        0.59      1.87 o 
   4  10   3        0.57        0.54      2.10 o 
   5  10   3       14.03        9.91      4.37 o 
  -5  11   3        0.27        2.68      3.12 o 
  -4  11   3        7.47        8.77      3.17 o 
  -3  11   3        7.93       15.16      3.14 o 
  -2  11   3       50.84       39.69      2.87 o 
  -1  11   3        3.52        3.53      2.13 o 
   0  11   3       32.10       39.03      3.01 o 
   1  11   3       35.50       34.80      2.77 o 
   2  11   3       34.24       31.50      3.46 o 
   3  11   3        0.00        1.19      2.04 o 
   4  11   3        1.45        4.98      2.64 o 
  -4  12   3        8.23        9.03      3.38 o 
  -3  12   3       10.27       18.78      3.03 o 
  -2  12   3       18.09       17.28      2.09 o 
  -1  12   3       14.27       14.14      2.02 o 
   0  12   3      391.89      405.03     20.16 o 
   1  12   3        1.37        0.13      1.32 o 
   2  12   3       10.81       15.06      2.85 o 
   3  12   3       44.29       52.88      5.01 o 
   4  12   3        0.24        2.86      2.69 o 
  -4  13   3        0.60       -2.09      2.61 o 
  -3  13   3        2.59        4.02      2.61 o 
  -2  13   3      142.62      125.31      6.91 o 
  -1  13   3       31.49       37.09      3.68 o 
   0  13   3        9.74        8.01      2.54 o 
   1  13   3       48.66       46.80      4.71 o 
   2  13   3       19.53       17.25      3.31 o 
   3  13   3        1.50        4.32      2.80 o 
  -3  14   3       13.44       16.06      5.70 o 
  -2  14   3       12.52       20.87      4.21 o 
  -1  14   3       41.33       41.12      3.62 o 
   0  14   3       22.73       32.93      3.39 o 
   1  14   3        6.14        3.61      2.43 o 
   2  14   3       38.43       40.08      5.71 o 
   3  14   3       11.00       14.95      3.97 o 
  -2  15   3        0.04       -1.99      5.37 o 
  -1  15   3       13.05        5.73      3.17 o 
   0  15   3       23.19       20.38      4.71 o 
   1  15   3        6.50        8.54      3.40 o 
   2  15   3       11.82       13.56      4.43 o 
  -1  16   3       62.83       61.28      8.90 o 
   0  16   3        2.27       -0.49      3.56 o 
  -7   0   4       19.04        8.51      6.91 o 
  -6   0   4        3.96        3.82      2.61 o 
  -5   0   4       52.84       50.25      5.49 o 
  -4   0   4      428.90      424.84     27.37 o 
  -3   0   4     2509.43     2992.52     96.00 o 
  -2   0   4     1413.40     1390.00    249.51 o 
  -1   0   4      291.46      242.65     14.64 o 
   0   0   4    10784.22    10956.62    278.66 o 
   1   0   4       94.03       94.78      2.98 o 
   2   0   4      240.52      220.61      6.48 o 
   3   0   4      427.44      389.99     13.75 o 
   4   0   4      789.42      831.73     31.64 o 
   5   0   4        0.27       -1.34      2.12 o 
   6   0   4        0.08        5.65      6.41 o 
  -7   1   4        2.49       -2.42      4.12 o 
  -6   1   4       34.44       37.67      4.25 o 
  -5   1   4      132.76      134.94      5.04 o 
  -4   1   4       55.71       50.43      4.50 o 
  -3   1   4      940.57     1115.33     23.02 o 
  -2   1   4     1221.99     1221.06     19.31 o 
  -1   1   4     2898.95     2630.18    137.07 o 
   0   1   4     2425.21     2534.17     40.23 o 
   1   1   4        0.64        0.33      0.52 o 
   2   1   4      200.55      228.52      9.33 o 
   3   1   4       16.19       19.03      1.58 o 
   4   1   4        5.99        4.57      1.45 o 
   5   1   4       30.90       18.66      2.60 o 
   6   1   4       18.16       27.34      3.80 o 
  -7   2   4       39.93       30.66      6.95 o 
  -6   2   4        8.60        4.08      2.43 o 
  -5   2   4        1.83        1.83      1.92 o 
  -4   2   4       77.82       90.43      3.33 o 
  -3   2   4        2.97        3.41      1.02 o 
  -2   2   4       16.66       12.46      1.18 o 
  -1   2   4       14.78        9.88      0.71 o 
   0   2   4      689.86      677.60     22.15 o 
   1   2   4       23.29       17.60      0.83 o 
   2   2   4       38.96       28.84      1.54 o 
   3   2   4      323.99      435.64     11.90 o 
   4   2   4      123.20      122.08      6.44 o 
   5   2   4       84.56       90.67      5.29 o 
   6   2   4        0.79       -1.11      2.45 o 
  -6   3   4        0.07        0.99      2.06 o 
  -5   3   4      118.85      119.91      4.63 o 
  -4   3   4       26.52       25.35      2.54 o 
  -3   3   4      223.22      230.97      6.40 o 
  -2   3   4        2.56        7.80      1.42 o 
  -1   3   4      127.25      188.93      5.98 o 
   0   3   4      513.79      547.23     11.16 o 
   1   3   4       20.92        8.42      0.89 o 
   2   3   4       40.11       43.74      1.64 o 
   3   3   4       33.77       36.39      2.33 o 
   4   3   4        4.85        3.23      1.53 o 
   5   3   4      124.37      107.86      5.83 o 
   6   3   4        0.39        2.78      3.25 o 
  -6   4   4        9.23        9.72      2.79 o 
  -5   4   4        1.46        1.33      1.29 o 
  -4   4   4       37.20       35.92      2.26 o 
  -3   4   4       29.04       22.88      1.65 o 
  -2   4   4       74.09       65.22      2.30 o 
  -1   4   4      318.87      332.90      7.13 o 
   0   4   4       47.23       86.95      2.42 o 
   1   4   4      563.06      622.50     15.94 o 
   2   4   4     1968.63     1893.24     58.85 o 
   3   4   4        3.39        7.20      1.40 o 
   4   4   4        9.05        8.43      2.28 o 
   5   4   4       44.32       45.20      3.73 o 
   6   4   4        3.75        5.87      3.67 o 
  -6   5   4        0.85        1.65      2.27 o 
  -5   5   4       50.30       43.65      3.91 o 
  -4   5   4      278.93      246.59      7.24 o 
  -3   5   4      274.91      266.66      6.58 o 
  -2   5   4        6.06        2.59      1.08 o 
  -1   5   4      262.14      249.61      4.97 o 
   0   5   4      241.04      215.10      5.14 o 
   1   5   4      561.22      518.27     18.90 o 
   2   5   4     1238.26     1173.25     49.22 o 
   3   5   4      115.62       82.27      3.22 o 
   4   5   4       29.32       29.18      3.87 o 
   5   5   4        9.72       18.82      3.27 o 
   6   5   4        0.80        2.00      2.73 o 
  -6   6   4        0.80        3.27      2.43 o 
  -5   6   4       48.78       44.16      4.03 o 
  -4   6   4      159.67      163.01      5.45 o 
  -3   6   4      236.65      261.60      6.87 o 
  -2   6   4       22.50       20.90      1.25 o 
  -1   6   4      125.67      125.96      3.17 o 
   0   6   4       10.12        5.92      0.77 o 
   1   6   4      202.51      161.56     13.86 o 
   2   6   4      176.59      145.68      6.16 o 
   3   6   4        7.17       10.05      2.33 o 
   4   6   4        0.43        0.68      2.07 o 
   5   6   4       32.51       34.11      6.01 o 
   6   6   4        0.50       -3.11      3.11 o 
  -6   7   4        1.85       -0.92      2.41 o 
  -5   7   4       17.72       19.30      3.31 o 
  -4   7   4      197.77      189.21      6.08 o 
  -3   7   4      167.53      184.53      7.40 o 
  -2   7   4       12.68       11.53      1.27 o 
  -1   7   4        0.11        0.59      0.87 o 
   0   7   4       79.21       70.60      2.02 o 
   1   7   4      306.82      333.58     10.83 o 
   2   7   4       15.89       11.85      2.25 o 
   3   7   4      299.30      330.30     14.81 o 
   4   7   4       52.24       48.43      4.28 o 
   5   7   4        0.37        7.38      3.15 o 
  -6   8   4        3.17        4.47      3.37 o 
  -5   8   4        5.00        5.51      2.56 o 
  -4   8   4       66.25       64.98      3.68 o 
  -3   8   4       41.19       54.95      3.54 o 
  -2   8   4      274.19      291.18      8.06 o 
  -1   8   4       63.85       63.03      2.64 o 
   0   8   4      717.92      727.90     15.79 o 
   1   8   4       17.43       11.98      1.50 o 
   2   8   4       14.15       29.59      3.06 o 
   3   8   4        6.41        4.95      2.11 o 
   4   8   4       17.35       28.18      3.64 o 
   5   8   4       10.36       13.98      3.35 o 
  -5   9   4       87.66       76.34      5.71 o 
  -4   9   4        2.67        1.39      1.87 o 
  -3   9   4        6.79        6.60      1.83 o 
  -2   9   4      258.90      290.90      8.77 o 
  -1   9   4      140.16      156.82      4.91 o 
   0   9   4       95.37       78.05      3.65 o 
   1   9   4        1.40        2.58      1.31 o 
   2   9   4      226.35      218.30      9.63 o 
   3   9   4       48.00       73.95      5.11 o 
   4   9   4        0.15        1.79      2.22 o 
   5   9   4       17.13       13.76      3.68 o 
  -5  10   4        1.02       -1.29      4.77 o 
  -4  10   4      209.94      180.63      9.26 o 
  -3  10   4      100.25      104.23      4.40 o 
  -2  10   4       37.69       40.16      2.73 o 
  -1  10   4       30.67       42.32      2.76 o 
   0  10   4       75.09       84.86      5.90 o 
   1  10   4      304.72      286.49      9.62 o 
   2  10   4       43.85       58.83      4.42 o 
   3  10   4        2.70        2.10      2.15 o 
   4  10   4       48.82       56.12      5.12 o 
   5  10   4        7.29        6.52      3.28 o 
  -5  11   4        0.08       -3.24      3.24 o 
  -4  11   4       43.04       43.42      4.38 o 
  -3  11   4        9.82       10.20      2.32 o 
  -2  11   4      134.85      147.61      5.55 o 
  -1  11   4      197.86      205.10      6.97 o 
   0  11   4       68.71       51.29      5.30 o 
   1  11   4      166.26      158.34      6.54 o 
   2  11   4       13.53       18.98      3.11 o 
   3  11   4        1.35        7.10      2.73 o 
   4  11   4        0.08       -1.32      2.49 o 
  -4  12   4       16.33       15.86      4.06 o 
  -3  12   4       80.13       71.20      4.55 o 
  -2  12   4        0.03        0.05      1.37 o 
  -1  12   4       15.54       21.58      2.85 o 
   0  12   4       26.99       26.11      3.47 o 
   1  12   4       52.94       42.68      3.91 o 
   2  12   4        1.34        3.12      2.29 o 
   3  12   4       30.37       30.21      4.35 o 
   4  12   4       15.08       19.94      3.95 o 
  -4  13   4        2.56        7.19      4.37 o 
  -3  13   4        0.00       -3.79      3.88 o 
  -2  13   4        4.17        2.07      2.00 o 
  -1  13   4       43.46       41.27      4.09 o 
   0  13   4        2.20        4.64      2.00 o 
   1  13   4       32.83       31.20      4.69 o 
   2  13   4        0.49       -0.65      2.11 o 
   3  13   4        6.24       13.70      4.24 o 
  -3  14   4        0.31       -1.31      3.30 o 
  -2  14   4        0.19        1.43      2.87 o 
  -1  14   4        8.82        3.63      2.08 o 
   0  14   4       11.87       10.12      2.48 o 
   1  14   4       12.13       11.18      3.17 o 
   2  14   4        1.89        0.48      2.36 o 
   3  14   4        8.90        9.97      4.43 o 
  -2  15   4        1.13       -2.06      3.88 o 
  -1  15   4        0.72        0.52      2.53 o 
   0  15   4        0.60       -1.41      2.42 o 
   1  15   4        4.75        6.60      2.94 o 
   2  15   4        0.47        5.45      3.08 o 
  -7   1   5       10.84       14.18      5.75 o 
  -6   1   5        1.44        6.03      2.51 o 
  -5   1   5       69.11       66.69      3.37 o 
  -4   1   5       40.46       40.57      2.21 o 
  -3   1   5      255.29      261.13      9.04 o 
  -2   1   5      991.27     1091.70     16.87 o 
  -1   1   5      239.17      274.56      8.69 o 
   0   1   5       14.42       10.26      1.50 o 
   1   1   5      642.85      627.58     11.28 o 
   2   1   5       38.15       43.22      2.86 o 
   3   1   5        0.15        4.30      1.46 o 
   4   1   5       13.90       18.09      1.90 o 
   5   1   5        3.18        7.53      2.58 o 
   6   1   5        5.79        7.47      5.86 o 
  -6   2   5        0.25       -1.12      1.63 o 
  -5   2   5       74.42       65.48      3.35 o 
  -4   2   5       54.92       58.07      2.73 o 
  -3   2   5      389.62      366.92      7.57 o 
  -2   2   5        0.34        4.16      1.38 o 
  -1   2   5     2030.22     1903.30     77.06 o 
   0   2   5      349.99      372.19      6.22 o 
   1   2   5       39.01       20.89      1.12 o 
   2   2   5       57.15       50.12      1.70 o 
   3   2   5       60.82       65.95      2.87 o 
   4   2   5        3.48        1.46      1.56 o 
   5   2   5       14.81       19.80      2.64 o 
   6   2   5        3.00        5.37      3.44 o 
  -6   3   5        7.02       10.72      2.78 o 
  -5   3   5        2.57        3.58      1.55 o 
  -4   3   5      324.52      328.04      8.72 o 
  -3   3   5      369.31      373.22      7.79 o 
  -2   3   5       24.28       20.67      1.85 o 
  -1   3   5        0.98        0.64      0.97 o 
   0   3   5     2233.30     2130.66     44.06 o 
   1   3   5       44.96       59.76      1.72 o 
   2   3   5       19.35       12.02      1.10 o 
   3   3   5       34.28       42.35      3.23 o 
   4   3   5       90.87       90.80      4.62 o 
   5   3   5        2.44        5.40      2.02 o 
   6   3   5        3.47        5.53      3.96 o 
  -6   4   5       84.11       84.47      6.28 o 
  -5   4   5       78.33       60.74      3.77 o 
  -4   4   5        0.20        1.56      1.59 o 
  -3   4   5        5.60       10.99      2.51 o 
  -2   4   5      202.22      187.18      3.69 o 
  -1   4   5      268.91      292.31      5.44 o 
   0   4   5      188.20      203.50      7.11 o 
   1   4   5     1779.84     1571.42     23.53 o 
   2   4   5      576.42      516.50     15.62 o 
   3   4   5        0.83        2.73      1.26 o 
   4   4   5       11.41       23.96      2.42 o 
   5   4   5       31.85       38.72      4.46 o 
   6   4   5        1.02        3.03      3.32 o 
  -6   5   5        0.56       -0.13      2.47 o 
  -5   5   5       41.32       39.98      3.27 o 
  -4   5   5      135.47      127.54      5.21 o 
  -3   5   5      162.57      189.03      6.17 o 
  -2   5   5       23.01       35.01      1.47 o 
  -1   5   5      264.66      287.54      6.19 o 
   0   5   5      126.76       95.13      2.27 o 
   1   5   5      362.34      366.73     13.65 o 
   2   5   5       32.22       24.67      5.18 o 
   3   5   5       70.44      100.84      5.73 o 
   4   5   5      160.85      168.98      9.07 o 
   5   5   5        5.76        5.76      5.92 o 
   6   5   5       10.85       12.49      4.66 o 
  -6   6   5       36.13       42.03      4.92 o 
  -5   6   5      134.07      120.55      6.84 o 
  -4   6   5        0.93        1.31      1.76 o 
  -3   6   5      394.30      386.59     11.90 o 
  -2   6   5      104.66       78.28      5.33 o 
  -1   6   5        0.84        1.27      0.89 o 
   0   6   5       75.61      103.36      3.61 o 
   1   6   5      328.43      256.69      8.16 o 
   2   6   5      641.45      632.87     20.85 o 
   3   6   5       12.06       20.51      5.60 o 
   4   6   5        0.56        6.32      2.98 o 
   5   6   5       36.59       43.17      4.85 o 
  -6   7   5       11.49       11.40      3.22 o 
  -5   7   5        0.84       -0.36      1.97 o 
  -4   7   5      501.60      474.13     15.66 o 
  -3   7   5       13.75       26.44      3.27 o 
  -2   7   5        0.95        0.43      1.07 o 
  -1   7   5       10.55       22.23      1.49 o 
   0   7   5      398.73      358.43     14.34 o 
   1   7   5       25.84       33.69      2.21 o 
   2   7   5       59.13       51.75      3.79 o 
   3   7   5        3.48       11.22      2.54 o 
   4   7   5       49.79       42.44      4.30 o 
   5   7   5        0.51        1.65      3.18 o 
  -6   8   5        6.30       12.02      6.53 o 
  -5   8   5        0.08        4.22      3.68 o 
  -4   8   5       61.99       62.70      4.54 o 
  -3   8   5      137.56      124.55      5.24 o 
  -2   8   5       69.55       84.82      3.46 o 
  -1   8   5      221.24      213.04      5.84 o 
   0   8   5        3.35       14.57      1.61 o 
   1   8   5      922.17      882.03     24.09 o 
   2   8   5      127.88       93.30      6.14 o 
   3   8   5      266.41      225.41     16.28 o 
   4   8   5       14.59       22.93      3.62 o 
   5   8   5        6.23        2.93      2.84 o 
  -5   9   5       53.79       59.19      5.60 o 
  -4   9   5       11.70       10.42      4.35 o 
  -3   9   5       39.73       48.50      2.84 o 
  -2   9   5        6.34        5.86      1.92 o 
  -1   9   5       12.53        6.03      1.44 o 
   0   9   5        0.07        2.73      1.36 o 
   1   9   5      383.94      384.88     12.31 o 
   2   9   5       98.25      100.50      5.83 o 
   3   9   5        4.10        5.86      2.42 o 
   4   9   5        3.94        7.35      2.82 o 
   5   9   5        3.27        1.07      2.74 o 
  -5  10   5        0.80        3.76      3.05 o 
  -4  10   5        5.14        2.40      2.07 o 
  -3  10   5        2.00        5.75      1.67 o 
  -2  10   5        3.75        3.23      1.82 o 
  -1  10   5        0.00        3.18      1.27 o 
   0  10   5      201.74      228.57      8.18 o 
   1  10   5       26.81       25.88      3.38 o 
   2  10   5       11.37       19.82      3.66 o 
   3  10   5        0.28        4.17      2.35 o 
   4  10   5        9.56        6.44      2.95 o 
  -5  11   5        9.01       11.83      5.16 o 
  -4  11   5        7.96        6.52      2.66 o 
  -3  11   5       28.57       30.45      3.44 o 
  -2  11   5        0.69        1.97      1.43 o 
  -1  11   5      140.21      117.65      4.54 o 
   0  11   5        0.01        3.42      1.72 o 
   1  11   5       76.49       63.77      4.47 o 
   2  11   5        4.36        6.20      2.52 o 
   3  11   5        0.33        6.14      3.84 o 
   4  11   5        0.76        2.80      3.18 o 
  -4  12   5        6.17        6.66      3.19 o 
  -3  12   5       13.99       16.82      4.05 o 
  -2  12   5       58.73       54.11      3.56 o 
  -1  12   5       85.47       87.30      5.05 o 
   0  12   5       12.07       14.40      4.08 o 
   1  12   5        9.71        8.93      2.49 o 
   2  12   5       14.35       13.55      4.25 o 
   3  12   5        0.73        0.68      2.43 o 
   4  12   5        1.47        4.69      3.17 o 
  -4  13   5       24.66       22.49      5.76 o 
  -3  13   5        0.80        0.25      2.59 o 
  -2  13   5        6.18        6.85      2.27 o 
  -1  13   5       34.96       25.48      2.72 o 
   0  13   5        2.26        1.04      1.67 o 
   1  13   5       37.23       36.13      4.21 o 
   2  13   5        1.36        1.02      2.27 o 
   3  13   5       25.89       32.58      4.78 o 
  -3  14   5       15.33       15.81      5.40 o 
  -2  14   5       27.23       24.23      4.29 o 
  -1  14   5       13.62       18.88      3.12 o 
   0  14   5       11.52       13.78      3.08 o 
   1  14   5       22.20       20.55      3.68 o 
   2  14   5        2.27        3.56      2.66 o 
  -2  15   5        0.12        0.22      5.40 o 
  -1  15   5       25.48       23.14      4.64 o 
   0  15   5       26.63       29.44      4.36 o 
   1  15   5        0.96       -0.28      2.35 o 
  -6   0   6       51.51       37.00     11.62 o 
  -5   0   6       92.45       80.78      4.96 o 
  -4   0   6      246.70      286.81     11.38 o 
  -3   0   6      140.62      145.71      8.43 o 
  -2   0   6      184.65      153.89      3.61 o 
  -1   0   6     1951.48     1811.72    182.61 o 
   0   0   6     8106.04     8746.64    277.16 o 
   1   0   6       95.04       70.12      4.10 o 
   2   0   6       30.52       27.48      2.74 o 
   3   0   6      405.41      506.37     19.21 o 
   4   0   6       11.52       10.23      5.28 o 
   5   0   6       30.75       29.69      5.08 o 
   6   0   6        1.66        4.29      3.75 o 
  -6   1   6       20.39       16.81      3.88 o 
  -5   1   6       18.80       20.50      2.49 o 
  -4   1   6      129.77      141.06      5.14 o 
  -3   1   6      678.63      620.39     14.87 o 
  -2   1   6      742.17      813.65     17.51 o 
  -1   1   6      393.36      364.31      6.77 o 
   0   1   6      480.89      510.61     14.79 o 
   1   1   6     1209.41     1182.01     23.63 o 
   2   1   6        2.82        1.38      1.20 o 
   3   1   6       40.79       64.09      2.76 o 
   4   1   6       23.48       31.49      2.33 o 
   5   1   6      131.10      122.51      6.09 o 
   6   1   6        2.91        2.76      4.29 o 
  -6   2   6        8.10        7.58      2.45 o 
  -5   2   6       12.89       14.78      5.40 o 
  -4   2   6      377.39      363.81     11.32 o 
  -3   2   6       41.48       48.31      3.39 o 
  -2   2   6     1318.14     1415.26     32.98 o 
  -1   2   6      259.38      269.60      5.33 o 
   0   2   6      601.74      560.16     11.39 o 
   1   2   6       40.86       20.67      1.25 o 
   2   2   6       33.72       38.88      1.76 o 
   3   2   6       36.96       55.49      2.64 o 
   4   2   6      124.59      131.27      5.92 o 
   5   2   6        4.97        3.42      2.12 o 
   6   2   6       20.52       19.48      6.37 o 
  -6   3   6       32.43       30.58      4.87 o 
  -5   3   6       62.11       55.75      4.57 o 
  -4   3   6       31.63       40.66      2.77 o 
  -3   3   6      113.98      130.58      4.46 o 
  -2   3   6      344.68      378.02      9.54 o 
  -1   3   6     1435.12     1526.77     32.15 o 
   0   3   6      893.21      909.49     17.20 o 
   1   3   6        4.66       14.95      1.55 o 
   2   3   6       43.06       37.16      1.91 o 
   3   3   6        0.39        1.38      1.19 o 
   4   3   6      241.58      255.48      9.60 o 
   5   3   6        0.78        8.58      3.12 o 
   6   3   6       17.14       24.67      5.61 o 
  -6   4   6        2.73        0.40      3.34 o 
  -5   4   6        0.94        4.54      1.74 o 
  -4   4   6       10.57       20.62      2.10 o 
  -3   4   6        4.80        6.23      1.76 o 
  -2   4   6        9.46        7.18      1.56 o 
  -1   4   6       75.64       73.38      2.33 o 
   0   4   6       27.27       14.60      1.33 o 
   1   4   6        1.28       15.42      1.46 o 
   2   4   6      144.62      148.40      6.22 o 
   3   4   6       22.26       22.20      1.99 o 
   4   4   6       23.95       26.55      3.47 o 
   5   4   6        4.34        5.03      2.72 o 
   6   4   6        1.93        2.18      4.10 o 
  -6   5   6        1.53        5.08      3.15 o 
  -5   5   6        2.94        3.60      1.85 o 
  -4   5   6        5.83        8.18      2.61 o 
  -3   5   6        4.40        6.75      1.85 o 
  -2   5   6        1.70        2.63      1.03 o 
  -1   5   6       92.10       59.27      1.93 o 
   0   5   6      184.55      223.53      5.84 o 
   1   5   6       12.65       14.97      1.33 o 
   2   5   6       11.10        8.86      1.24 o 
   3   5   6       28.05       44.99      6.74 o 
   4   5   6        0.00        4.15      2.17 o 
   5   5   6       12.74       12.64      4.08 o 
  -6   6   6        0.28       -1.02      2.87 o 
  -5   6   6        0.30       -1.19      2.14 o 
  -4   6   6       20.89       23.18      2.47 o 
  -3   6   6       46.37       48.03      3.13 o 
  -2   6   6        2.68        3.45      1.26 o 
  -1   6   6        9.96       16.53      1.27 o 
   0   6   6      151.79      153.48      3.59 o 
   1   6   6       97.58      110.85      5.14 o 
   2   6   6       42.46       51.36      4.86 o 
   3   6   6      130.15      134.18      7.43 o 
   4   6   6        4.36        1.67      2.57 o 
   5   6   6        0.25        1.90      2.62 o 
  -6   7   6       11.16       13.37      4.40 o 
  -5   7   6        6.07        1.55      2.13 o 
  -4   7   6      285.48      276.91     10.00 o 
  -3   7   6      203.97      194.25      8.13 o 
  -2   7   6       77.96       73.86      3.58 o 
  -1   7   6        3.46       11.53      2.22 o 
   0   7   6       85.22       85.53      3.58 o 
   1   7   6      297.25      262.74      7.90 o 
   2   7   6      202.13      178.54     17.09 o 
   3   7   6      149.68      116.21      6.90 o 
   4   7   6        0.85        5.78      2.71 o 
   5   7   6        5.74        7.44      3.42 o 
  -5   8   6       11.43       21.36      3.37 o 
  -4   8   6       53.04       50.58      3.60 o 
  -3   8   6       87.34       82.99      4.20 o 
  -2   8   6      264.23      272.42      7.94 o 
  -1   8   6      100.24      110.10      3.92 o 
   0   8   6        1.40        4.29      2.45 o 
   1   8   6       21.52       15.39      1.77 o 
   2   8   6      114.37       94.82      5.13 o 
   3   8   6        1.53       -1.54      2.14 o 
   4   8   6       75.46       71.66      5.98 o 
   5   8   6       15.10       22.89      4.44 o 
  -5   9   6       21.25       29.33      4.11 o 
  -4   9   6        0.25        1.60      2.08 o 
  -3   9   6      751.34      726.26     24.01 o 
  -2   9   6        3.32        7.99      1.59 o 
  -1   9   6       18.87       20.98      1.83 o 
   0   9   6      110.98      144.03      5.78 o 
   1   9   6      283.76      251.72      8.30 o 
   2   9   6        2.41        7.93      2.27 o 
   3   9   6        6.99       16.00      3.08 o 
   4   9   6       27.18       32.41      4.33 o 
   5   9   6        2.91        1.29      2.94 o 
  -5  10   6       91.87       81.10      7.25 o 
  -4  10   6       62.99       58.96      5.75 o 
  -3  10   6       34.40       35.63      3.34 o 
  -2  10   6        6.83        9.04      1.74 o 
  -1  10   6      404.76      432.74     12.67 o 
   0  10   6      119.00      114.43      5.09 o 
   1  10   6        0.49        1.78      1.44 o 
   2  10   6        2.17        1.50      2.83 o 
   3  10   6       61.28       77.31      5.79 o 
   4  10   6        2.77        3.48      2.78 o 
  -4  11   6       28.92       28.40      4.78 o 
  -3  11   6       77.67       76.33      4.68 o 
  -2  11   6      166.33      170.65      6.78 o 
  -1  11   6        4.49        6.71      2.45 o 
   0  11   6      102.33      111.10      5.13 o 
   1  11   6       25.70       29.21      3.71 o 
   2  11   6       22.98       25.87      3.64 o 
   3  11   6        0.58        9.73      6.09 o 
   4  11   6       18.52       24.11      4.37 o 
  -4  12   6        4.25        2.51      3.02 o 
  -3  12   6        0.33        1.76      2.25 o 
  -2  12   6        7.48        9.10      2.72 o 
  -1  12   6       15.25       25.80      3.43 o 
   0  12   6       70.97       56.16      3.99 o 
   1  12   6        2.79        2.13      2.65 o 
   2  12   6      121.71      122.10      8.04 o 
   3  12   6        2.74       14.96      3.41 o 
  -3  13   6       30.05       16.80      7.13 o 
  -2  13   6        0.67        9.15      6.31 o 
  -1  13   6        0.09        2.91      1.92 o 
   0  13   6       29.00       32.17      3.78 o 
   1  13   6       10.65        6.99      2.88 o 
   2  13   6        1.75        1.62      2.41 o 
   3  13   6        0.05       -0.92      2.57 o 
  -3  14   6        0.59        2.20      3.86 o 
  -2  14   6       14.66       25.47      5.87 o 
  -1  14   6        0.45        3.37      2.47 o 
   0  14   6        2.66        0.97      2.51 o 
   1  14   6        7.48       14.30      3.50 o 
   2  14   6        0.78        2.65      2.82 o 
  -1  15   6        0.85       -2.10      3.72 o 
   0  15   6        0.37        1.63      2.49 o 
   1  15   6        0.05       -0.14      2.40 o 
  -6   1   7       46.91       36.99      4.16 o 
  -5   1   7       12.36       11.69      2.58 o 
  -4   1   7      132.48      131.36      5.10 o 
  -3   1   7       57.67       56.19      3.66 o 
  -2   1   7      609.92      552.64     13.18 o 
  -1   1   7       74.46       73.49      1.77 o 
   0   1   7      666.21      683.29     13.94 o 
   1   1   7      594.67      580.45     12.66 o 
   2   1   7       10.41       15.16      1.58 o 
   3   1   7        1.10        2.74      1.22 o 
   4   1   7        1.61        2.72      1.35 o 
   5   1   7        0.05       -1.08      2.06 o 
   6   1   7        1.13       -0.11      3.41 o 
  -6   2   7       12.51       15.10      2.84 o 
  -5   2   7       26.47       27.70      2.68 o 
  -4   2   7      356.87      328.54     10.44 o 
  -3   2   7      172.74      169.61      6.03 o 
  -2   2   7      362.76      418.22     11.55 o 
  -1   2   7      312.39      297.42     10.55 o 
   0   2   7      159.89      129.75      3.13 o 
   1   2   7      579.73      515.25     11.11 o 
   2   2   7       28.38       28.40      2.49 o 
   3   2   7        3.06       11.86      1.60 o 
   4   2   7       28.53       38.53      3.11 o 
   5   2   7        0.01       -1.43      2.16 o 
  -6   3   7       65.16       74.93      7.62 o 
  -5   3   7       90.88       88.06      4.89 o 
  -4   3   7        9.44       16.85      2.13 o 
  -3   3   7       50.32       47.64      2.82 o 
  -2   3   7      450.48      419.93     11.16 o 
  -1   3   7      121.85      127.10      3.63 o 
   0   3   7       52.04       38.69      2.96 o 
   1   3   7      144.79      121.39      4.72 o 
   2   3   7      279.90      256.36      6.41 o 
   3   3   7      107.80      111.45      3.98 o 
   4   3   7        2.30       -1.21      1.54 o 
   5   3   7       31.40       39.79      7.19 o 
  -6   4   7        2.23        7.62      5.98 o 
  -5   4   7        1.92        5.15      2.33 o 
  -4   4   7      426.07      420.85     13.71 o 
  -3   4   7       23.32       23.11      2.25 o 
  -2   4   7        0.05        1.23      2.72 o 
  -1   4   7       10.97       17.67      1.72 o 
   0   4   7     1198.29     1178.55     24.65 o 
   1   4   7      470.12      381.93      9.73 o 
   2   4   7        1.31        0.19      1.12 o 
   3   4   7      148.66      201.20      9.14 o 
   4   4   7       23.97       39.29      4.20 o 
   5   4   7       25.50       24.51      4.21 o 
  -6   5   7        8.76       10.71      3.92 o 
  -5   5   7      101.48       96.45      5.51 o 
  -4   5   7      427.79      441.56     14.97 o 
  -3   5   7      473.76      472.20     14.96 o 
  -2   5   7       16.71       24.10      2.04 o 
  -1   5   7      225.92      259.61      5.93 o 
   0   5   7      152.84      163.28      4.78 o 
   1   5   7      866.92      753.13     20.06 o 
   2   5   7       66.03       69.45      4.42 o 
   3   5   7      436.05      444.41     20.06 o 
   4   5   7       11.38       25.62      4.34 o 
   5   5   7       47.17       46.73      5.44 o 
  -6   6   7       16.70       22.36      4.76 o 
  -5   6   7       57.83       68.11      4.58 o 
  -4   6   7       19.03       19.33      2.39 o 
  -3   6   7      550.40      580.40     19.06 o 
  -2   6   7        1.82        0.26      1.24 o 
  -1   6   7       42.59       56.48      2.29 o 
   0   6   7      924.07      910.46     19.75 o 
   1   6   7      714.25      651.96     18.25 o 
   2   6   7      336.68      279.86     11.38 o 
   3   6   7        2.18        2.21      2.45 o 
   4   6   7       62.56       65.49      5.56 o 
   5   6   7        0.76       -1.16      2.83 o 
  -6   7   7       24.22       37.86      6.38 o 
  -5   7   7      109.72      104.72      7.14 o 
  -4   7   7        2.04        3.69      1.91 o 
  -3   7   7        0.16        1.53      1.63 o 
  -2   7   7      364.28      387.62     12.43 o 
  -1   7   7       40.39       41.27      2.09 o 
   0   7   7       10.11        4.45      1.41 o 
   1   7   7       72.02       59.64      3.06 o 
   2   7   7      484.94      467.37     18.19 o 
   3   7   7        0.12        1.97      2.13 o 
   4   7   7        2.64        8.24      3.05 o 
   5   7   7       16.14       12.90      3.70 o 
  -5   8   7        0.44       -0.30      2.16 o 
  -4   8   7      198.55      196.60      8.31 o 
  -3   8   7       95.38       95.88      4.77 o 
  -2   8   7        2.32        1.80      1.29 o 
  -1   8   7        2.56        4.27      1.18 o 
   0   8   7      360.98      361.57     11.43 o 
   1   8   7        0.32        0.39      1.71 o 
   2   8   7      255.83      251.79     11.30 o 
   3   8   7       44.08       49.15      4.45 o 
   4   8   7        9.65       10.47      3.20 o 
   5   8   7        0.01       -0.24      2.61 o 
  -5   9   7        7.72       16.87      4.46 o 
  -4   9   7        5.42        5.46      3.03 o 
  -3   9   7       17.40       14.12      2.22 o 
  -2   9   7       19.63       14.46      1.93 o 
  -1   9   7       32.66       29.90      3.34 o 
   0   9   7       62.91       43.48      2.89 o 
   1   9   7      162.67      148.36      5.91 o 
   2   9   7       38.82       38.66      3.71 o 
   3   9   7       15.83       19.17      3.32 o 
   4   9   7        3.79        2.91      2.77 o 
  -5  10   7       29.77       27.93      4.48 o 
  -4  10   7        3.89        3.69      2.52 o 
  -3  10   7       46.49       43.08      3.48 o 
  -2  10   7       13.01       17.83      2.42 o 
  -1  10   7        3.48       10.62      2.39 o 
   0  10   7        0.89       -1.42      1.42 o 
   1  10   7        1.60        8.76      2.37 o 
   2  10   7        7.99        4.59      2.26 o 
   3  10   7       29.85       23.89      4.64 o 
   4  10   7       14.36       12.16      4.89 o 
  -4  11   7        2.76       -2.43      2.43 o 
  -3  11   7       21.83       24.88      3.15 o 
  -2  11   7       40.77       42.08      3.44 o 
  -1  11   7       21.53       22.98      2.49 o 
   0  11   7        1.28       10.20      2.70 o 
   1  11   7       58.49       48.20      4.56 o 
   2  11   7       10.74        2.07      2.58 o 
   3  11   7        0.00        3.01      2.53 o 
   4  11   7        7.62        9.75      3.56 o 
  -4  12   7       24.87       20.67      5.57 o 
  -3  12   7       17.47       18.22      3.89 o 
  -2  12   7        0.52        0.52      2.14 o 
  -1  12   7        6.22        0.91      1.63 o 
   0  12   7       26.09       38.41      3.77 o 
   1  12   7        0.06        2.48      2.92 o 
   2  12   7        0.18        3.49      2.97 o 
   3  12   7        0.66        6.67      3.03 o 
  -3  13   7        1.75        2.10      3.20 o 
  -2  13   7       53.71       57.90      6.97 o 
  -1  13   7       43.81       49.15      4.15 o 
   0  13   7        1.64        0.73      2.06 o 
   1  13   7       26.99       24.96      3.73 o 
   2  13   7       11.06       15.41      3.61 o 
  -2  14   7        2.51        1.95      3.17 o 
  -1  14   7       20.74       26.15      4.14 o 
   0  14   7       19.08       21.98      3.91 o 
   1  14   7        0.46        2.14      2.49 o 
  -6   0   8       61.22       62.67      9.05 o 
  -5   0   8       25.80       28.01      5.40 o 
  -4   0   8       87.19      106.06     18.81 o 
  -3   0   8     2234.68     2248.89    111.53 o 
  -2   0   8      979.82      927.88     22.42 o 
  -1   0   8     1410.95     1452.41     41.13 o 
   0   0   8      457.37      507.20     16.09 o 
   1   0   8        4.28        3.65      1.51 o 
   2   0   8       89.90      106.33      5.23 o 
   3   0   8       23.10       20.32      2.77 o 
   4   0   8       95.53      114.79     12.11 o 
   5   0   8       23.39       17.11      4.26 o 
  -6   1   8        8.12        9.19      3.69 o 
  -5   1   8      156.49      159.44      8.53 o 
  -4   1   8      483.43      532.83     21.11 o 
  -3   1   8       10.37       12.21      1.85 o 
  -2   1   8      385.19      334.47      8.20 o 
  -1   1   8      585.45      610.91     21.33 o 
   0   1   8     1552.11     1569.04     38.38 o 
   1   1   8      137.38      167.94      8.76 o 
   2   1   8      651.14      635.05     16.32 o 
   3   1   8      121.39      171.67      5.98 o 
   4   1   8       73.57       59.88      4.17 o 
   5   1   8        1.29        1.94      2.61 o 
  -6   2   8       15.03       13.30      4.58 o 
  -5   2   8       30.02       27.98      3.46 o 
  -4   2   8        0.89        1.07      1.87 o 
  -3   2   8      822.78      831.76     22.43 o 
  -2   2   8      542.21      591.10     15.28 o 
  -1   2   8      269.43      272.39      6.48 o 
   0   2   8        8.85       12.61      2.43 o 
   1   2   8     1257.66     1150.22     26.58 o 
   2   2   8        0.59        0.95      1.62 o 
   3   2   8        0.03       -1.22      1.22 o 
   4   2   8       87.32       89.97      5.19 o 
   5   2   8       41.00       38.86      5.60 o 
  -6   3   8        7.21        7.51      3.61 o 
  -5   3   8        0.43        2.31      2.28 o 
  -4   3   8       58.73       57.71      3.39 o 
  -3   3   8        0.03        2.13      2.00 o 
  -2   3   8        1.46        0.92      1.06 o 
  -1   3   8      400.55      444.31      9.22 o 
   0   3   8      584.94      572.45     12.75 o 
   1   3   8      196.75      179.17      5.01 o 
   2   3   8      290.41      296.44      8.44 o 
   3   3   8      102.03      127.49      5.31 o 
   4   3   8       33.97       31.01      3.76 o 
   5   3   8        0.00        0.24      2.55 o 
  -6   4   8       13.89       10.58      3.96 o 
  -5   4   8       15.74       17.16      3.52 o 
  -4   4   8        0.29        0.45      1.73 o 
  -3   4   8      277.38      262.39      9.02 o 
  -2   4   8        1.15        5.09      1.50 o 
  -1   4   8       42.64       57.41      2.58 o 
   0   4   8      155.65      151.85      5.91 o 
   1   4   8      143.16      118.18      4.35 o 
   2   4   8       23.36       32.54      1.88 o 
   3   4   8       45.95       60.06      4.69 o 
   4   4   8        0.25        1.33      2.20 o 
   5   4   8       28.31       22.43      3.90 o 
  -6   5   8        0.10        0.27      2.90 o 
  -5   5   8        3.40        2.59      2.30 o 
  -4   5   8        3.13        9.46      1.90 o 
  -3   5   8       16.95       20.70      2.61 o 
  -2   5   8      236.76      252.07      8.57 o 
  -1   5   8       97.60       87.13      2.82 o 
   0   5   8       73.96       60.08      2.87 o 
   1   5   8      200.25      164.09      5.93 o 
   2   5   8       30.95       30.86      2.39 o 
   3   5   8       15.65       18.33      3.12 o 
   4   5   8        6.19        7.35      2.78 o 
   5   5   8        0.88       -0.36      2.50 o 
  -6   6   8        8.87       14.94      4.50 o 
  -5   6   8        9.25       14.73      2.61 o 
  -4   6   8       25.01       23.16      2.65 o 
  -3   6   8      115.97      128.84      5.80 o 
  -2   6   8       10.84       14.49      1.96 o 
  -1   6   8      345.63      306.44      7.92 o 
   0   6   8        1.26        1.26      0.93 o 
   1   6   8       62.15       71.67      3.57 o 
   2   6   8       51.99       43.67      3.91 o 
   3   6   8        0.39        4.03      4.20 o 
   4   6   8        0.08        1.82      3.94 o 
   5   6   8       16.38       29.41      4.82 o 
  -5   7   8       71.17       69.09      5.58 o 
  -4   7   8        0.01        2.47      4.05 o 
  -3   7   8        8.96        9.80      3.63 o 
  -2   7   8       31.40       30.52      2.78 o 
  -1   7   8      106.03      107.46      5.40 o 
   0   7   8      145.25      156.00      5.71 o 
   1   7   8       70.47       79.07      3.86 o 
   2   7   8        0.01        1.74      2.08 o 
   3   7   8        8.61       14.74      6.11 o 
   4   7   8        9.45        4.70      2.80 o 
   5   7   8        0.32        0.58      2.77 o 
  -5   8   8       29.62       26.37      3.83 o 
  -4   8   8       56.74       63.05      4.41 o 
  -3   8   8      204.61      219.14      9.27 o 
  -2   8   8       44.18       48.33      3.33 o 
  -1   8   8        0.25        5.56      1.81 o 
   0   8   8      125.42      141.67      5.61 o 
   1   8   8       45.98       48.29      3.20 o 
   2   8   8       90.28       83.70      5.56 o 
   3   8   8       16.50       24.08      3.60 o 
   4   8   8       61.56       57.30      6.41 o 
  -5   9   8       51.59       53.69      5.65 o 
  -4   9   8      100.68       86.00      6.80 o 
  -3   9   8        1.90        1.43      1.86 o 
  -2   9   8        0.42       -0.91      1.68 o 
  -1   9   8      350.37      351.31     11.81 o 
   0   9   8      197.11      202.87      7.65 o 
   1   9   8       16.83       12.38      1.94 o 
   2   9   8       31.39       34.48      3.93 o 
   3   9   8       53.77       51.07      4.98 o 
   4   9   8        0.74       -0.39      2.50 o 
  -4  10   8       53.95       50.87      5.32 o 
  -3  10   8       35.44       38.23      4.50 o 
  -2  10   8      346.00      386.10     16.25 o 
  -1  10   8       14.10       15.80      2.12 o 
   0  10   8       37.34       49.38      3.68 o 
   1  10   8      130.73      126.50      7.10 o 
   2  10   8       34.58       42.07      4.49 o 
   3  10   8       19.96       28.11      8.05 o 
   4  10   8        1.59        8.47      6.43 o 
  -4  11   8       66.20       51.81      5.37 o 
  -3  11   8       36.30       28.63      3.31 o 
  -2  11   8      265.28      248.81     12.40 o 
  -1  11   8        0.91        6.30      3.82 o 
   0  11   8      111.41       98.84      5.36 o 
   1  11   8        2.43       -0.44      2.21 o 
   2  11   8       19.06       18.05      3.20 o 
   3  11   8       10.54       19.15      3.84 o 
  -3  12   8       60.15       55.68      6.29 o 
  -2  12   8        5.20        8.78      2.94 o 
  -1  12   8       16.47       17.99      3.20 o 
   0  12   8       55.64       70.04      5.40 o 
   1  12   8       46.10       40.68      4.41 o 
   2  12   8        0.11        5.06      3.39 o 
   3  12   8        2.45        4.67      3.09 o 
  -3  13   8        2.11        4.51      3.52 o 
  -2  13   8        0.06       -1.77      2.62 o 
  -1  13   8       69.48       76.84      6.11 o 
   0  13   8        2.48       -0.72      2.93 o 
   1  13   8       10.63       12.84      3.49 o 
   2  13   8        0.15       -0.73      4.30 o 
  -2  14   8        5.78       11.09      4.76 o 
  -1  14   8        1.53        0.93      3.07 o 
   0  14   8        3.45        2.34      4.36 o 
   1  14   8       32.98       31.03      4.62 o 
  -6   1   9       10.41       11.21      3.15 o 
  -5   1   9        1.86        0.31      2.07 o 
  -4   1   9      122.27      106.26      6.28 o 
  -3   1   9       20.94       23.71      3.02 o 
  -2   1   9       88.51       89.14      3.36 o 
  -1   1   9        1.31        2.64      1.11 o 
   0   1   9       93.42      101.50      3.52 o 
   1   1   9        4.10        1.28      1.31 o 
   2   1   9      100.18       94.36      4.76 o 
   3   1   9       28.94       32.89      2.54 o 
   4   1   9        0.17        1.38      1.85 o 
   5   1   9       11.36       10.42      4.69 o 
  -6   2   9       28.32       39.69      8.49 o 
  -5   2   9      165.25      149.48      8.27 o 
  -4   2   9        5.60       13.65      2.75 o 
  -3   2   9      248.30      208.68     11.33 o 
  -2   2   9        5.21       11.43      1.44 o 
  -1   2   9      904.87      915.89     25.02 o 
   0   2   9       39.46       34.44      1.88 o 
   1   2   9       19.26       19.43      2.17 o 
   2   2   9      151.35      139.53      6.71 o 
   3   2   9       48.14       53.64      3.03 o 
   4   2   9       19.78       30.07      3.76 o 
   5   2   9        1.57        1.34      3.00 o 
  -6   3   9        3.06       -0.34      2.26 o 
  -5   3   9       17.27       18.91      3.16 o 
  -4   3   9       24.91       36.84      3.63 o 
  -3   3   9     1609.64     1508.05     46.15 o 
  -2   3   9      213.17      184.95      7.03 o 
  -1   3   9      100.09       84.69      2.81 o 
   0   3   9      689.53      699.98     16.73 o 
   1   3   9      363.19      317.46      9.21 o 
   2   3   9       43.27       42.82      2.97 o 
   3   3   9       21.91       14.61      2.09 o 
   4   3   9      119.65      122.83      7.82 o 
   5   3   9        0.38        0.57      2.85 o 
  -6   4   9       52.43       55.47      7.08 o 
  -5   4   9      105.43      113.73      7.33 o 
  -4   4   9       30.71       26.60      2.67 o 
  -3   4   9        1.55        6.40      2.08 o 
  -2   4   9     1058.42      997.47     29.44 o 
  -1   4   9      186.22      215.10      6.99 o 
   0   4   9       16.73       10.23      1.45 o 
   1   4   9      470.84      434.26     13.54 o 
   2   4   9      575.41      552.43     18.39 o 
   3   4   9        6.71        4.92      4.29 o 
   4   4   9       31.61       17.69      3.44 o 
   5   4   9       22.59       20.12      4.82 o 
  -6   5   9       27.23       34.12      6.40 o 
  -5   5   9        2.56        8.16      5.01 o 
  -4   5   9      395.90      372.40     13.94 o 
  -3   5   9       28.03       25.35      2.78 o 
  -2   5   9        2.75        4.20      1.52 o 
  -1   5   9      411.39      436.05     11.54 o 
   0   5   9      722.16      731.75     18.21 o 
   1   5   9      398.52      337.71     11.13 o 
   2   5   9       86.34       85.54      5.21 o 
   3   5   9      200.36      219.41     11.37 o 
   4   5   9       38.67       48.10      5.38 o 
   5   5   9        3.07        1.40      2.97 o 
  -5   6   9       22.06       22.21      3.56 o 
  -4   6   9      100.82       95.88      6.05 o 
  -3   6   9       84.37       84.55      4.51 o 
  -2   6   9      208.30      197.50      8.70 o 
  -1   6   9      157.71      172.03      5.54 o 
   0   6   9       61.90       48.54      2.92 o 
   1   6   9      467.07      433.85     14.18 o 
   2   6   9      108.98      102.44      6.20 o 
   3   6   9       92.98       96.00      7.76 o 
   4   6   9        1.67       12.37      3.44 o 
  -5   7   9        2.02        0.45      3.40 o 
  -4   7   9      188.84      171.02      8.91 o 
  -3   7   9      205.48      205.41      8.68 o 
  -2   7   9        8.59        9.61      1.96 o 
  -1   7   9       34.84       51.38      2.66 o 
   0   7   9      409.91      427.70     13.69 o 
   1   7   9      287.59      250.73     10.15 o 
   2   7   9        5.81        5.19      2.50 o 
   3   7   9        9.34       18.11      4.50 o 
   4   7   9       15.64       17.36      3.80 o 
  -5   8   9       66.91       74.94      7.95 o 
  -4   8   9       84.03       81.06      5.05 o 
  -3   8   9       40.73       34.71      3.17 o 
  -2   8   9      131.78      131.54      6.14 o 
  -1   8   9       56.05       73.00      3.19 o 
   0   8   9       13.25        6.99      1.68 o 
   1   8   9       84.70       60.87      3.68 o 
   2   8   9       12.90       14.14      2.87 o 
   3   8   9        3.93        7.79      4.73 o 
   4   8   9        2.76        6.50      4.23 o 
  -5   9   9        1.92        3.29      3.42 o 
  -4   9   9        0.01       -1.14      2.06 o 
  -3   9   9       59.38       57.35      4.10 o 
  -2   9   9       29.73       29.26      4.07 o 
  -1   9   9       64.70       88.19      5.56 o 
   0   9   9       45.32       55.97      5.08 o 
   1   9   9       68.53       63.11      4.78 o 
   2   9   9       39.11       37.54      4.13 o 
   3   9   9        2.07        1.36      2.50 o 
   4   9   9        0.03       -2.97      2.97 o 
  -4  10   9       17.03       16.09      3.48 o 
  -3  10   9        3.73        2.89      2.03 o 
  -2  10   9        1.83       -1.22      2.18 o 
  -1  10   9       17.97       18.65      2.98 o 
   0  10   9        1.99        1.97      1.50 o 
   1  10   9        0.01        4.06      4.55 o 
   2  10   9        4.83       -0.28      2.07 o 
   3  10   9        1.87        3.54      2.86 o 
  -4  11   9        5.83        9.40      3.69 o 
  -3  11   9       22.41       31.39      4.19 o 
  -2  11   9        8.84        5.80      2.71 o 
  -1  11   9       10.42        9.43      6.32 o 
   0  11   9        8.04       10.15      2.85 o 
   1  11   9        0.38       -0.03      2.22 o 
   2  11   9        0.03       -2.35      2.77 o 
   3  11   9        0.47        5.14      4.42 o 
  -3  12   9        5.40        9.98      3.73 o 
  -2  12   9       11.59       24.01      3.84 o 
  -1  12   9       22.54       31.10      4.19 o 
   0  12   9       14.98       19.88      3.50 o 
   1  12   9        3.68       10.36      2.95 o 
   2  12   9        2.40        3.35      2.73 o 
  -2  13   9       21.00       18.18      4.28 o 
  -1  13   9       20.14       21.41      3.80 o 
   0  13   9        5.54        6.81      3.70 o 
   1  13   9        6.23       11.36      3.25 o 
  -1  14   9       10.25       16.18      5.44 o 
   0  14   9        0.24        0.43      4.15 o 
  -6   0  10        9.00        0.88      3.53 o 
  -5   0  10       31.02       43.75      6.94 o 
  -4   0  10      699.01      748.56     44.53 o 
  -3   0  10      287.24      308.39     19.49 o 
  -2   0  10      341.98      307.63     17.26 o 
  -1   0  10      483.24      554.84     18.51 o 
   0   0  10      391.90      404.84     15.58 o 
   1   0  10       35.36       43.38      3.84 o 
   2   0  10      294.73      251.60     11.57 o 
   3   0  10       84.44       99.16      6.49 o 
   4   0  10      100.18      100.25      9.05 o 
   5   0  10       16.24        7.54      7.00 o 
  -6   1  10       67.96       58.13      5.72 o 
  -5   1  10        9.59       12.06      3.56 o 
  -4   1  10       52.18       51.94      4.93 o 
  -3   1  10      787.22      793.23     30.44 o 
  -2   1  10      652.66      690.61     18.97 o 
  -1   1  10      194.35      213.25      5.45 o 
   0   1  10       11.18       22.50      1.90 o 
   1   1  10     1011.24      913.46     27.56 o 
   2   1  10       44.60       68.07      3.69 o 
   3   1  10       45.96       42.09      3.93 o 
   4   1  10        2.05        3.74      1.98 o 
   5   1  10       29.80       26.72      6.99 o 
  -6   2  10       13.94       19.88      3.90 o 
  -5   2  10       73.18       70.89      5.75 o 
  -4   2  10      223.12      215.30     10.73 o 
  -3   2  10       32.66       35.16      3.57 o 
  -2   2  10      610.41      602.68     17.81 o 
  -1   2  10       56.80       90.87      3.07 o 
   0   2  10      197.18      204.37      6.03 o 
   1   2  10       39.54       34.59      2.48 o 
   2   2  10       91.80       92.72      4.44 o 
   3   2  10      244.26      260.62      9.68 o 
   4   2  10        9.44       16.99      3.33 o 
   5   2  10        0.81       -0.36      2.83 o 
  -6   3  10       16.82       28.86      6.40 o 
  -5   3  10       18.17       17.65      3.26 o 
  -4   3  10       30.81       39.72      4.07 o 
  -3   3  10      267.73      262.58     11.70 o 
  -2   3  10      230.78      247.03      8.41 o 
  -1   3  10        0.44        0.92      1.08 o 
   0   3  10      236.09      244.26      6.97 o 
   1   3  10       87.47       78.62      3.72 o 
   2   3  10       41.65       42.34      2.65 o 
   3   3  10       10.81       21.25      3.24 o 
   4   3  10       25.23       23.33      3.68 o 
   5   3  10        4.62        5.37      4.39 o 
  -6   4  10        0.19        4.17      3.69 o 
  -5   4  10        2.05       -2.01      2.38 o 
  -4   4  10       25.21       31.64      6.64 o 
  -3   4  10        5.24        6.30      2.31 o 
  -2   4  10        1.87        0.17      1.50 o 
  -1   4  10       48.07       70.98      3.70 o 
   0   4  10       35.79       35.82      3.44 o 
   1   4  10        0.77        2.65      1.26 o 
   2   4  10      481.65      438.51     15.12 o 
   3   4  10        1.56        0.41      2.12 o 
   4   4  10        7.10        3.28      2.78 o 
  -5   5  10        0.03        0.53      2.26 o 
  -4   5  10       65.72       64.74      4.30 o 
  -3   5  10      115.99      101.40      5.20 o 
  -2   5  10        4.24        6.88      2.92 o 
  -1   5  10       12.28        8.84      1.82 o 
   0   5  10        2.29        6.90      2.41 o 
   1   5  10       20.08       14.51      2.09 o 
   2   5  10        6.58        3.41      1.76 o 
   3   5  10        0.00       -1.75      2.35 o 
   4   5  10        1.24       -2.77      2.77 o 
  -5   6  10        7.09       12.09      3.22 o 
  -4   6  10        5.25        3.76      2.53 o 
  -3   6  10        3.22        5.55      1.99 o 
  -2   6  10       46.28       41.40      3.22 o 
  -1   6  10       20.19       13.81      2.17 o 
   0   6  10       55.54       77.21      4.22 o 
   1   6  10       12.65       14.45      2.03 o 
   2   6  10        0.04       -2.09      2.09 o 
   3   6  10        7.21       12.54      5.26 o 
   4   6  10        5.49        7.56      3.15 o 
  -5   7  10        8.14       14.90      5.97 o 
  -4   7  10        7.03       10.64      3.42 o 
  -3   7  10        3.81        4.13      1.91 o 
  -2   7  10       74.29       72.78      4.44 o 
  -1   7  10       30.21       46.77      3.66 o 
   0   7  10      302.05      288.00     10.46 o 
   1   7  10       24.62       32.45      2.97 o 
   2   7  10       30.88       33.10      4.70 o 
   3   7  10        0.01        3.64      4.06 o 
   4   7  10        5.85        4.45      2.97 o 
  -5   8  10       46.14       52.97      7.17 o 
  -4   8  10       46.78       43.27      3.96 o 
  -3   8  10        2.51        3.54      1.99 o 
  -2   8  10       40.77       35.69      3.22 o 
  -1   8  10      123.52      123.19      6.66 o 
   0   8  10       75.74       89.55      4.57 o 
   1   8  10       64.70       52.96      5.14 o 
   2   8  10       59.74       45.90      4.67 o 
   3   8  10       21.36       23.54      4.00 o 
   4   8  10        5.39        7.72      3.54 o 
  -4   9  10        6.19       13.22      2.89 o 
  -3   9  10      139.25      134.41      7.12 o 
  -2   9  10      117.09      118.21      7.38 o 
  -1   9  10        1.70       -1.98      1.98 o 
   0   9  10        0.49       -0.23      1.56 o 
   1   9  10      137.93      125.09      9.99 o 
   2   9  10        4.99        7.16      2.84 o 
   3   9  10        0.15       -2.73      2.73 o 
  -4  10  10      139.22      125.76      8.77 o 
  -3  10  10        3.21        4.42      3.44 o 
  -2  10  10       19.65       19.74      3.47 o 
  -1  10  10      118.84      115.78      7.22 o 
   0  10  10       77.57       81.74      4.86 o 
   1  10  10        5.52       10.95      2.96 o 
   2  10  10        0.13        0.38      2.23 o 
   3  10  10       39.58       34.09      5.21 o 
  -3  11  10      107.17      107.21      7.81 o 
  -2  11  10       17.84       24.86      3.87 o 
  -1  11  10       36.35       33.80      4.04 o 
   0  11  10       27.89       45.75      5.66 o 
   1  11  10       62.93       68.47      7.47 o 
   2  11  10        5.44        5.34      3.03 o 
  -3  12  10       11.67        6.42      3.59 o 
  -2  12  10        0.22        3.45      2.69 o 
  -1  12  10      132.86      131.16      8.73 o 
   0  12  10        2.39        1.70      3.64 o 
   1  12  10        7.89        4.98      3.53 o 
   2  12  10       61.88       53.44      5.90 o 
  -2  13  10       20.10       18.03      4.13 o 
  -1  13  10        7.63        7.24      4.10 o 
   0  13  10        2.90       10.98      4.09 o 
  -6   1  11       18.66       24.87      4.33 o 
  -5   1  11       17.50       21.74      3.75 o 
  -4   1  11       26.87       33.13      3.99 o 
  -3   1  11       35.65       36.63      3.73 o 
  -2   1  11     1038.02      921.92     34.16 o 
  -1   1  11      361.77      320.68      8.46 o 
   0   1  11      117.87      109.93      4.39 o 
   1   1  11        8.68        8.09      1.81 o 
   2   1  11       18.87       17.87      2.06 o 
   3   1  11       20.30       17.87      2.43 o 
   4   1  11       33.82       34.65      5.18 o 
  -6   2  11        6.54        3.88      3.02 o 
  -5   2  11       23.12       21.12      3.75 o 
  -4   2  11       72.19       65.95      7.17 o 
  -3   2  11       27.02       21.89      3.17 o 
  -2   2  11      164.74      153.20      5.98 o 
  -1   2  11       77.14       65.66      2.68 o 
   0   2  11      212.72      226.42      7.13 o 
   1   2  11       55.55       55.42      3.12 o 
   2   2  11        9.56       10.16      2.25 o 
   3   2  11       17.31       28.12      3.03 o 
   4   2  11        0.12        3.19      2.37 o 
  -5   3  11       45.21       48.22      5.03 o 
  -4   3  11      119.93      104.82      7.06 o 
  -3   3  11      233.37      210.58     10.34 o 
  -2   3  11      100.49       82.20      4.24 o 
  -1   3  11      176.99      185.32      6.99 o 
   0   3  11       15.26       15.34      1.80 o 
   1   3  11       55.92       56.76      3.37 o 
   2   3  11       50.52       40.80      3.31 o 
   3   3  11      115.04      117.40      7.60 o 
   4   3  11       23.16       14.02      3.41 o 
  -5   4  11        1.33        0.89      2.38 o 
  -4   4  11      149.43      135.62      8.20 o 
  -3   4  11       81.14       70.23      4.36 o 
  -2   4  11        0.40        1.08      2.18 o 
  -1   4  11      126.52      135.81      6.17 o 
   0   4  11      504.48      518.99     14.39 o 
   1   4  11      254.71      218.34      8.56 o 
   2   4  11        0.04        1.70      1.65 o 
   3   4  11       33.85       35.05      4.55 o 
   4   4  11       21.19       27.60      6.58 o 
  -5   5  11       67.55       60.77      5.88 o 
  -4   5  11       16.48       20.41      3.45 o 
  -3   5  11       95.68      103.29      5.46 o 
  -2   5  11      400.44      346.05     19.50 o 
  -1   5  11      127.23      170.73     11.99 o 
   0   5  11       11.99       15.13      2.43 o 
   1   5  11      169.59      172.81      7.49 o 
   2   5  11      122.67      113.51      7.16 o 
   3   5  11        9.77       18.97      3.60 o 
   4   5  11        0.06       -0.45      2.75 o 
  -5   6  11        0.64        6.06      2.94 o 
  -4   6  11       44.62       45.13      4.50 o 
  -3   6  11      461.00      412.03     16.15 o 
  -2   6  11       39.38       39.92      3.88 o 
  -1   6  11      299.39      289.33     10.63 o 
   0   6  11      200.26      236.41      8.90 o 
   1   6  11      186.70      154.12      6.88 o 
   2   6  11        9.76        9.25      2.88 o 
   3   6  11        2.24        2.48      2.51 o 
   4   6  11       18.35       22.76      4.63 o 
  -5   7  11       45.90       51.36      6.76 o 
  -4   7  11       28.00       31.53      4.33 o 
  -3   7  11       21.95       19.68      2.87 o 
  -2   7  11      128.93      137.58      7.37 o 
  -1   7  11      137.56      151.90      7.96 o 
   0   7  11        1.37        0.18      1.54 o 
   1   7  11       19.00       21.63      2.71 o 
   2   7  11       91.77       72.78      5.79 o 
   3   7  11        1.17        0.45      2.57 o 
  -4   8  11        9.58        9.35      3.07 o 
  -3   8  11       51.49       39.69      3.60 o 
  -2   8  11        0.16        0.62      3.14 o 
  -1   8  11        1.53        1.32      2.10 o 
   0   8  11       91.48       96.24      4.72 o 
   1   8  11       44.40       35.42      3.99 o 
   2   8  11        0.16       -2.38      2.38 o 
   3   8  11        9.78       15.28      3.89 o 
  -4   9  11       24.43       27.36      4.38 o 
  -3   9  11        3.57        1.68      2.35 o 
  -2   9  11       24.04       21.72      3.41 o 
  -1   9  11        1.73        5.25      2.35 o 
   0   9  11        3.84        1.07      2.13 o 
   1   9  11        2.59       -1.76      2.36 o 
   2   9  11        6.00        1.38      2.35 o 
   3   9  11        4.65        2.50      3.12 o 
  -4  10  11        2.98       -1.84      4.11 o 
  -3  10  11        3.03        3.16      2.83 o 
  -2  10  11       22.69       20.50      3.60 o 
  -1  10  11        1.51        3.65      2.39 o 
   0  10  11        7.21       11.58      2.81 o 
   1  10  11        0.04        1.91      2.39 o 
   2  10  11        0.33        1.47      2.54 o 
  -3  11  11        7.71       11.43      4.72 o 
  -2  11  11        1.51        1.54      3.29 o 
  -1  11  11        3.74        3.12      2.61 o 
   0  11  11        0.10        2.97      3.14 o 
   1  11  11        9.21        8.32      3.80 o 
   2  11  11       13.44       10.57      3.63 o 
  -2  12  11        9.07        9.21      4.85 o 
  -1  12  11        3.30        7.98      4.36 o 
   0  12  11       26.90       24.41      5.07 o 
   1  12  11        0.43        3.71      3.61 o 
  -5   0  12       21.83       16.42      5.32 o 
  -4   0  12       39.01       39.09      8.37 o 
  -3   0  12      479.68      423.02     26.48 o 
  -2   0  12      134.52      184.99     13.01 o 
  -1   0  12       30.32       21.91      4.48 o 
   0   0  12        1.55        4.77      2.40 o 
   1   0  12      107.93      108.38      6.61 o 
   2   0  12       72.19       80.42      6.08 o 
   3   0  12       37.18       44.74      5.09 o 
   4   0  12       92.16       99.59     17.50 o 
  -5   1  12       68.15       73.42      6.59 o 
  -4   1  12      129.73      126.14      8.05 o 
  -3   1  12       87.74       82.10      5.83 o 
  -2   1  12       15.45       11.20      2.53 o 
  -1   1  12      176.14      190.12      5.96 o 
   0   1  12       40.73       49.05      3.90 o 
   1   1  12        4.79        8.45      1.86 o 
   2   1  12      168.29      150.35      6.29 o 
   3   1  12       16.14       18.49      2.79 o 
   4   1  12        7.18        6.42      4.73 o 
  -5   2  12       16.73       17.60      3.84 o 
  -4   2  12        0.45        2.27      2.41 o 
  -3   2  12      385.59      385.77     17.88 o 
  -2   2  12      138.97      147.89      7.67 o 
  -1   2  12        0.90       -0.57      1.32 o 
   0   2  12       53.60       66.38      3.53 o 
   1   2  12      260.67      247.20      8.92 o 
   2   2  12       45.99       53.55      4.54 o 
   3   2  12       17.57       13.65      2.88 o 
   4   2  12        2.52       -2.30      3.01 o 
  -5   3  12        4.30        6.11      3.03 o 
  -4   3  12       85.50       82.43      6.51 o 
  -3   3  12       26.75       32.87      5.53 o 
  -2   3  12      118.38      103.34      5.08 o 
  -1   3  12       29.10       47.69      4.13 o 
   0   3  12       39.15       42.74      3.69 o 
   1   3  12        5.93        7.48      2.22 o 
   2   3  12       60.89       45.14      3.59 o 
   3   3  12       15.96       19.23      3.34 o 
   4   3  12        6.21        6.97      3.70 o 
  -5   4  12       16.51       26.36      4.32 o 
  -4   4  12        0.15        0.26      2.43 o 
  -3   4  12       24.50       29.00      3.87 o 
  -2   4  12       26.22       32.78      3.16 o 
  -1   4  12        4.33        4.22      1.85 o 
   0   4  12        5.04       10.74      2.90 o 
   1   4  12       93.62       81.03      4.54 o 
   2   4  12        0.07        1.24      1.82 o 
   3   4  12        0.66        5.36      3.21 o 
   4   4  12        0.12       -2.52      2.84 o 
  -5   5  12        4.56       14.06      5.24 o 
  -4   5  12        3.49        3.43      3.07 o 
  -3   5  12        0.57        2.12      2.84 o 
  -2   5  12       29.00       30.76      2.97 o 
  -1   5  12       48.84       41.83      3.49 o 
   0   5  12       18.37       23.09      2.64 o 
   1   5  12        0.26        2.47      2.75 o 
   2   5  12        4.16        5.82      2.54 o 
   3   5  12       12.86       13.42      3.37 o 
  -5   6  12        3.02        5.49      3.14 o 
  -4   6  12        0.81        2.82      2.47 o 
  -3   6  12       16.43       21.57      3.10 o 
  -2   6  12        1.38        0.15      1.56 o 
  -1   6  12        1.86        1.82      3.28 o 
   0   6  12        6.90        7.76      2.31 o 
   1   6  12       27.34       32.91      3.31 o 
   2   6  12        0.37        1.09      2.21 o 
   3   6  12        4.61        6.65      3.20 o 
  -4   7  12       21.28       28.34      4.35 o 
  -3   7  12       21.11       21.95      2.98 o 
  -2   7  12        3.25        5.24      2.10 o 
  -1   7  12       81.67       69.36      5.26 o 
   0   7  12       18.23       26.28      3.40 o 
   1   7  12        5.26        5.89      1.96 o 
   2   7  12        5.45       11.36      3.18 o 
   3   7  12       42.54       34.98      4.89 o 
  -4   8  12        1.30       -2.87      2.87 o 
  -3   8  12       56.52       65.10      5.01 o 
  -2   8  12       28.36       27.58      4.46 o 
  -1   8  12       12.90       24.95      4.88 o 
   0   8  12       10.90        8.45      2.70 o 
   1   8  12       35.61       45.80      9.10 o 
   2   8  12        5.96        7.50      3.69 o 
   3   8  12        0.72       -0.21      2.56 o 
  -4   9  12       27.54       30.33      5.85 o 
  -3   9  12       60.87       65.37      6.11 o 
  -2   9  12       28.04       19.14      3.57 o 
  -1   9  12       54.42       50.79      4.74 o 
   0   9  12       67.75       59.31      5.01 o 
   1   9  12        0.01        2.75      2.96 o 
   2   9  12       23.91       29.92      4.58 o 
  -3  10  12       15.42       24.35      4.13 o 
  -2  10  12       67.31       50.18      5.40 o 
  -1  10  12       16.42       19.51      3.53 o 
   0  10  12       28.74       27.79      4.94 o 
   1  10  12        1.98        0.14      2.70 o 
   2  10  12       43.52       40.51      6.34 o 
  -2  11  12        8.67       10.03      3.39 o 
  -1  11  12       19.95       16.92      3.66 o 
   0  11  12       24.81       29.25      5.52 o 
   1  11  12        0.14        0.63      3.20 o 
  -5   1  13        4.77        8.92      3.79 o 
  -4   1  13       13.19       15.20      3.44 o 
  -3   1  13       26.01       21.90      3.55 o 
  -2   1  13       55.07       53.36      4.64 o 
  -1   1  13      177.39      161.36      7.17 o 
   0   1  13       79.68       80.43      3.98 o 
   1   1  13        2.46        1.51      1.74 o 
   2   1  13        2.09        2.23      2.04 o 
   3   1  13        4.63        8.87      3.10 o 
  -5   2  13       13.38       16.41      4.24 o 
  -4   2  13       19.63       23.26      3.71 o 
  -3   2  13        0.40        2.18      2.38 o 
  -2   2  13        1.08        2.87      2.25 o 
  -1   2  13      325.20      324.47     11.83 o 
   0   2  13       28.73       33.49      2.54 o 
   1   2  13        2.21        5.46      1.67 o 
   2   2  13        3.37        1.49      2.90 o 
   3   2  13        4.80        1.92      2.40 o 
  -5   3  13        9.54       11.96      4.65 o 
  -4   3  13       36.14       31.07      4.37 o 
  -3   3  13      147.31      138.92      8.66 o 
  -2   3  13        0.75        6.06      2.46 o 
  -1   3  13      135.43      127.53      5.90 o 
   0   3  13       13.15       12.43      1.88 o 
   1   3  13      162.82      155.88      7.43 o 
   2   3  13        2.20        1.60      2.04 o 
   3   3  13        4.24        3.90      2.52 o 
  -5   4  13       28.53       28.56      4.73 o 
  -4   4  13       15.69       23.22      4.00 o 
  -3   4  13        2.79       12.20      4.84 o 
  -2   4  13      375.64      348.67     13.39 o 
  -1   4  13       20.18       28.04      2.85 o 
   0   4  13       25.32       32.95      2.89 o 
   1   4  13       15.73       21.32      2.62 o 
   2   4  13       45.51       36.96      4.11 o 
   3   4  13        0.47       -0.04      2.23 o 
  -4   5  13       19.81       20.39      3.80 o 
  -3   5  13      135.66      123.34      8.74 o 
  -2   5  13        0.10        0.21      2.30 o 
  -1   5  13       14.76       14.95      2.73 o 
   0   5  13      230.58      257.70     12.23 o 
   1   5  13       24.04       23.53      3.00 o 
   2   5  13        5.16        5.01      2.62 o 
   3   5  13        5.42       12.46      5.03 o 
  -4   6  13       12.32       13.91      3.48 o 
  -3   6  13       24.73       23.30      3.91 o 
  -2   6  13       63.09       56.84      4.22 o 
  -1   6  13       70.66       96.47      6.38 o 
   0   6  13       48.08       47.04      4.94 o 
   1   6  13        6.61        8.18      2.87 o 
   2   6  13       47.22       34.68      4.34 o 
   3   6  13        3.68       11.33      5.22 o 
  -4   7  13       29.10       24.53      5.76 o 
  -3   7  13       24.99       29.09      4.26 o 
  -2   7  13       14.53       15.03      3.67 o 
  -1   7  13       28.97       25.24      3.62 o 
   0   7  13       26.12       38.60      8.27 o 
   1   7  13       23.62       20.55      4.16 o 
   2   7  13        0.28       -1.21      2.44 o 
  -3   8  13        0.62       -1.08      2.99 o 
  -2   8  13       99.27       90.14      6.95 o 
  -1   8  13        0.03       -0.81      2.50 o 
   0   8  13        6.67        8.05      2.75 o 
   1   8  13        8.22        5.75      3.43 o 
   2   8  13        2.15        1.96      2.71 o 
  -3   9  13        9.42        5.32      3.82 o 
  -2   9  13        0.43        1.75      2.41 o 
  -1   9  13        6.20        4.91      2.65 o 
   0   9  13        0.01        0.03      3.84 o 
   1   9  13       12.38        9.01      4.13 o 
  -2  10  13        1.67       -0.86      2.68 o 
  -1  10  13        1.22        6.62      2.97 o 
   0  10  13        0.00        0.53      4.82 o 
   1  10  13        2.17        6.29      3.79 o 
  -5   0  14        7.78        8.86      6.41 o 
  -4   0  14      164.54      169.34     15.74 o 
  -3   0  14       82.64       70.56      8.35 o 
  -2   0  14       12.32       11.57      9.61 o 
  -1   0  14        0.05       -1.35      2.97 o 
   0   0  14       62.57       84.69     11.38 o 
   1   0  14        2.82        2.86      2.51 o 
   2   0  14       18.96       14.47      4.78 o 
   3   0  14       18.64       12.88      6.85 o 
  -4   1  14       18.96       32.21      4.56 o 
  -3   1  14       56.47       55.97      5.27 o 
  -2   1  14      131.10      122.41      7.80 o 
  -1   1  14        0.12        2.48      2.20 o 
   0   1  14       19.10       28.18      2.65 o 
   1   1  14       52.49       52.93      3.85 o 
   2   1  14       23.75       28.41      3.51 o 
   3   1  14        0.12        4.87      8.66 o 
  -4   2  14       14.96       14.65      3.83 o 
  -3   2  14       49.41       57.97      5.55 o 
  -2   2  14       13.94       10.42      4.30 o 
  -1   2  14        1.90        7.03      3.05 o 
   0   2  14        8.77       12.75      2.55 o 
   1   2  14       31.55       31.95      3.51 o 
   2   2  14        6.01        6.25      2.51 o 
   3   2  14        7.43        3.61      2.83 o 
  -4   3  14       12.78       22.37      4.19 o 
  -3   3  14        9.73       10.64      3.17 o 
  -2   3  14        9.69       20.15      4.94 o 
  -1   3  14        2.38        6.83      3.32 o 
   0   3  14        3.98        8.72      2.35 o 
   1   3  14       19.74       25.17      3.68 o 
   2   3  14       29.90       27.25      3.99 o 
   3   3  14        4.65        4.13      3.27 o 
  -4   4  14       20.91       29.64      4.58 o 
  -3   4  14       34.21       37.47      4.58 o 
  -2   4  14        8.94        5.56      2.89 o 
  -1   4  14       24.82       30.23      3.18 o 
   0   4  14        0.09        1.54      2.19 o 
   1   4  14        0.11        4.70      2.78 o 
   2   4  14        2.11        4.50      2.74 o 
   3   4  14        0.28        2.72      2.85 o 
  -4   5  14        1.36       -0.58      3.98 o 
  -3   5  14        0.87        4.74      5.54 o 
  -2   5  14        4.07        5.32      2.64 o 
  -1   5  14       26.79       35.03      4.02 o 
   0   5  14        6.34        4.75      2.73 o 
   1   5  14       16.73       10.65      4.15 o 
   2   5  14        0.35        0.26      2.14 o 
  -4   6  14        3.22        2.62      2.91 o 
  -3   6  14        7.28       11.03      3.30 o 
  -2   6  14       31.14       41.16      5.66 o 
  -1   6  14        1.23        4.52      2.90 o 
   0   6  14        7.08       19.41      3.50 o 
   1   6  14        3.50        2.68      5.15 o 
   2   6  14        0.22       -2.89      2.89 o 
  -3   7  14        0.23       -0.89      3.02 o 
  -2   7  14       67.20       69.04      7.17 o 
  -1   7  14       15.70       22.92      3.69 o 
   0   7  14        6.22        8.36      2.86 o 
   1   7  14        5.14       14.28      5.10 o 
   2   7  14        6.83        8.01      3.94 o 
  -3   8  14        6.52        5.07      3.66 o 
  -2   8  14        0.31        2.89      3.17 o 
  -1   8  14       26.17       25.65      5.41 o 
   0   8  14       18.79       25.72      4.98 o 
   1   8  14        1.54        1.09      3.09 o 
  -2   9  14        8.32        6.32      3.62 o 
  -1   9  14       14.08       26.95      4.08 o 
   0   9  14        0.80       -1.53      3.90 o 
  -4   1  15        0.42        1.20      2.84 o 
  -3   1  15        6.72        9.07      3.14 o 
  -2   1  15       20.30       23.96      3.85 o 
  -1   1  15        3.48        4.56      2.60 o 
   0   1  15        0.89        0.35      1.76 o 
   1   1  15       10.96        9.72      3.24 o 
   2   1  15       14.53       13.77      5.70 o 
  -4   2  15        1.92       -3.03      3.03 o 
  -3   2  15       43.31       42.76      6.63 o 
  -2   2  15       28.83       22.31      3.67 o 
  -1   2  15       22.61       14.37      3.11 o 
   0   2  15        0.35        2.39      3.10 o 
   1   2  15        1.28        9.98      3.48 o 
   2   2  15        4.49        1.21      2.56 o 
  -4   3  15       27.65       27.04      4.71 o 
  -3   3  15        2.36       -0.09      2.37 o 
  -2   3  15       30.63       29.15      4.10 o 
  -1   3  15        4.81        5.15      2.50 o 
   0   3  15      150.66      145.12      8.83 o 
   1   3  15       17.92       24.38      4.19 o 
   2   3  15        3.68        6.95      3.33 o 
  -4   4  15       16.89       22.25      4.55 o 
  -3   4  15       32.92       41.33      6.34 o 
  -2   4  15       55.75       50.12      5.84 o 
  -1   4  15       11.61       23.29      7.74 o 
   0   4  15       89.12      105.74      7.39 o 
   1   4  15        6.82        9.23      2.93 o 
   2   4  15       13.53       16.36      4.58 o 
  -3   5  15        4.59        4.24      3.23 o 
  -2   5  15       37.55       36.71      5.61 o 
  -1   5  15       85.36       97.67      8.42 o 
   0   5  15        1.04       -0.09      2.43 o 
   1   5  15       25.65       24.20      4.73 o 
   2   5  15       10.15       14.11      4.72 o 
  -3   6  15       66.85       68.46      7.95 o 
  -2   6  15       23.68       33.90      5.78 o 
  -1   6  15       13.32       15.92      4.69 o 
   0   6  15        3.64        5.64      3.29 o 
   1   6  15       80.10       73.75      7.45 o 
  -2   7  15       44.48       43.91      6.42 o 
  -1   7  15       12.50       26.37      6.81 o 
   0   7  15       19.55       26.46      5.17 o 
   1   7  15        0.00       -1.76      3.80 o 
  -2   8  15        1.89        6.11      3.85 o 
  -1   8  15        3.64        1.10      3.96 o 
   0   8  15        9.61       11.81      4.37 o 
  -3   0  16        9.42        3.70      4.64 o 
  -2   0  16       53.72       48.30      7.62 o 
  -1   0  16       35.61       27.88      6.51 o 
   0   0  16        5.09        8.89      4.33 o 
   1   0  16       22.14       34.03     13.15 o 
  -3   1  16       87.68       81.50      7.37 o 
  -2   1  16        2.21        2.76      2.79 o 
  -1   1  16       14.04       15.45      3.67 o 
   0   1  16       21.19       31.06      4.29 o 
   1   1  16       35.78       40.92      6.36 o 
  -3   2  16       26.66       35.54      5.02 o 
  -2   2  16       55.25       57.79      5.91 o 
  -1   2  16        0.89        2.45      2.63 o 
   0   2  16        4.74        4.20      3.35 o 
   1   2  16       23.17       29.86      4.47 o 
  -3   3  16       25.60       29.46      4.74 o 
  -2   3  16       11.72       20.76      4.15 o 
  -1   3  16       38.79       49.33      6.63 o 
   0   3  16       15.29       21.24      4.88 o 
   1   3  16        7.69        6.07      3.16 o 
  -3   4  16        4.42        4.11      6.12 o 
  -2   4  16        0.02        5.07      3.59 o 
  -1   4  16        2.41        6.75      3.60 o 
   0   4  16        0.18       -3.61      3.61 o 
   1   4  16        0.91        2.63      3.52 o 
  -2   5  16        4.81        1.86      3.26 o 
  -1   5  16       16.82       23.16      4.86 o 
   0   5  16        5.55        4.66      3.66 o 
   1   5  16        2.21       -3.55      3.55 o 
  -2   6  16        0.01        0.94      4.11 o 
  -1   6  16        5.95        9.35      4.55 o 
   0   6  16       10.57       14.89      6.06 o 
  -2   1  17       14.48       11.84      3.95 o 
  -1   1  17        1.36        3.81      3.68 o 
   0   1  17        3.29        0.12      3.14 o 
  -2   2  17        1.91        0.95      3.27 o 
  -1   2  17       46.39       46.20      7.48 o 
   0   2  17        3.89        2.04      3.60 o 
  -2   3  17       25.97       32.44      6.08 o 
  -1   3  17        2.81        5.43      3.90 o 
   0   3  17        0.14        6.79      3.95 o 
                                                 
